# Supplementary material for: Intranasal oxytocin selectively modulates the behavior of rhesus monkeys in an expression matching task
Source: Sci Rep. 2019 Oct 23;9:15187. doi: 10.1038/s41598-019-51422-3 (PMC6811679; doi:10.1038/s41598-019-51422-3)
Supplement: Supplementary file 2 — Supplementary Dataset 1 [file 41598_2019_51422_MOESM2_ESM.csv]

Subject(1=IK,2=JJ,3=SM,4=TM)	Treatment (1 = saline, 2 = oxytocin)	Block	TrialType (1=main,2=test)	Trial	SampleCondition (1 = N, 2 = LS, 3 = FG, 4 = Th)	SampleID (1 = A, 2 = B, 3 = C, 4 = D)	Time1	select	Response (5=Correct,4=Incorrect)	CorrectTrials	Incorrect	Abort
1	1	1	1	0	1	3	355	500	5	1	.	.
1	1	1	1	1	2	4	632	500	5	1	.	.
1	1	1	1	2	3	1	372	500	4	.	1	.
1	1	1	1	3	2	2	195	500	5	1	.	.
1	1	1	1	4	4	2	207	500	5	1	.	.
1	1	1	1	5	3	2	NaN	-1	-1	.	.	1
1	1	1	1	6	3	3	180	500	4	.	1	.
1	1	1	1	7	1	2	233	500	5	1	.	.
1	1	1	1	8	4	2	186	500	5	1	.	.
1	1	1	1	9	2	1	389	500	5	1	.	.
1	1	1	1	10	3	4	235	500	5	1	.	.
1	1	1	1	11	2	4	385	500	5	1	.	.
1	1	1	1	12	1	4	202	500	5	1	.	.
1	1	1	1	13	4	3	364	500	5	1	.	.
1	1	1	2	14	4	1	245	500	4	.	1	.
1	1	1	2	15	4	4	199	500	5	1	.	.
1	1	1	2	16	3	2	213	500	4	.	1	.
1	1	1	2	17	4	4	369	500	4	.	1	.
1	1	1	2	18	2	3	183	500	5	1	.	.
1	1	1	2	19	3	3	213	500	4	.	1	.
1	1	1	2	20	1	1	384	500	5	1	.	.
1	1	1	2	21	4	1	368	500	5	1	.	.
1	1	1	2	22	4	3	390	500	4	.	1	.
1	1	1	2	23	4	1	1398	500	5	1	.	.
1	1	1	2	24	3	4	253	500	4	.	1	.
1	1	1	2	25	4	2	690	500	4	.	1	.
1	1	1	2	26	4	2	388	500	4	.	1	.
1	1	1	2	27	2	2	188	500	5	1	.	.
1	1	1	2	28	4	1	195	500	4	.	1	.
1	1	1	2	29	3	1	352	500	4	.	1	.
1	1	1	2	30	1	1	193	500	5	1	.	.
1	1	1	2	31	4	3	257	500	4	.	1	.
1	1	1	2	32	4	4	191	500	4	.	1	.
1	1	1	2	33	4	1	371	500	4	.	1	.
1	1	1	2	34	2	2	887	500	5	1	.	.
1	1	1	2	35	3	2	496	500	4	.	1	.
1	1	1	2	36	4	4	442	500	5	1	.	.
1	1	1	2	37	4	3	369	500	4	.	1	.
1	1	1	2	38	2	1	164	500	5	1	.	.
1	1	1	2	39	4	2	430	500	5	1	.	.
1	1	1	2	40	2	4	187	500	5	1	.	.
1	1	1	2	41	1	2	358	500	5	1	.	.
1	1	1	2	42	2	3	880	500	5	1	.	.
1	1	1	2	43	3	1	368	500	4	.	1	.
1	1	1	2	44	2	3	225	500	5	1	.	.
1	1	1	2	45	3	4	403	500	5	1	.	.
1	1	1	2	46	1	4	408	500	5	1	.	.
1	1	1	2	47	3	3	233	500	4	.	1	.
1	1	1	2	48	3	3	219	500	4	.	1	.
1	1	1	2	49	4	3	241	500	4	.	1	.
1	1	1	2	50	2	2	373	500	4	.	1	.
1	1	1	2	51	1	3	357	500	5	1	.	.
1	1	1	2	52	4	1	371	500	4	.	1	.
1	1	1	2	53	3	2	186	500	4	.	1	.
1	1	1	1	54	2	1	1171	500	4	.	1	.
1	1	1	1	55	1	3	171	500	4	.	1	.
1	1	1	1	56	2	4	NaN	-1	-1	.	.	1
1	1	1	1	57	1	1	236	500	5	1	.	.
1	1	1	1	58	3	4	191	500	5	1	.	.
1	1	1	1	59	3	1	NaN	-1	-1	.	.	1
1	1	1	1	60	4	4	477	500	4	.	1	.
1	1	1	1	61	1	4	366	500	5	1	.	.
1	1	1	1	62	3	2	429	500	5	1	.	.
1	1	1	1	63	2	1	388	500	5	1	.	.
1	1	1	2	64	1	2	230	500	5	1	.	.
1	1	1	2	65	1	2	386	500	5	1	.	.
1	1	1	2	66	4	2	535	500	4	.	1	.
1	1	1	2	67	4	2	408	500	4	.	1	.
1	1	1	2	68	3	1	223	500	4	.	1	.
1	1	1	2	69	2	2	185	500	5	1	.	.
1	1	1	2	70	1	4	269	500	4	.	1	.
1	1	1	2	71	2	4	196	500	5	1	.	.
1	1	1	2	72	2	3	1313	500	5	1	.	.
1	1	1	2	73	2	2	401	500	5	1	.	.
1	1	1	2	74	1	3	385	500	5	1	.	.
1	1	1	2	75	2	3	501	500	4	.	1	.
1	1	1	2	76	2	1	217	500	5	1	.	.
1	1	1	2	77	3	3	237	500	4	.	1	.
1	1	1	2	78	3	4	167	500	4	.	1	.
1	1	1	2	79	2	4	383	500	5	1	.	.
1	1	1	2	80	4	1	544	500	5	1	.	.
1	1	1	2	81	1	1	688	500	4	.	1	.
1	1	1	2	82	2	3	239	500	5	1	.	.
1	1	1	2	83	3	3	396	500	4	.	1	.
1	1	1	2	84	2	1	194	500	5	1	.	.
1	1	1	2	85	1	3	1256	500	5	1	.	.
1	1	1	2	86	2	4	198	500	5	1	.	.
1	1	1	2	87	2	2	400	500	5	1	.	.
1	1	1	2	88	4	3	357	500	4	.	1	.
1	1	1	2	89	4	4	411	500	4	.	1	.
1	1	1	2	90	2	4	180	500	4	.	1	.
1	1	1	2	91	3	2	500	500	4	.	1	.
1	1	1	2	92	3	4	197	500	5	1	.	.
1	1	1	2	93	1	1	243	500	5	1	.	.
1	1	1	2	94	4	3	746	500	4	.	1	.
1	1	1	2	95	1	4	270	500	5	1	.	.
1	1	1	2	96	4	1	204	500	4	.	1	.
1	1	1	2	97	1	2	456	500	5	1	.	.
1	1	1	2	98	4	2	866	500	5	1	.	.
1	1	1	2	99	1	2	374	500	5	1	.	.
1	1	1	2	100	3	1	370	500	4	.	1	.
1	1	1	2	101	1	3	853	500	4	.	1	.
1	1	1	2	102	2	3	428	500	4	.	1	.
1	1	1	2	103	1	1	174	500	5	1	.	.
1	1	1	1	104	3	1	213	500	4	.	1	.
1	1	1	1	105	1	4	206	500	5	1	.	.
1	1	1	1	106	2	1	572	500	4	.	1	.
1	1	1	1	107	4	4	245	500	5	1	.	.
1	1	1	1	108	4	3	226	500	5	1	.	.
1	1	1	1	109	2	2	877	500	5	1	.	.
1	1	1	1	110	2	4	408	500	5	1	.	.
1	1	1	1	111	3	4	186	500	5	1	.	.
1	1	1	1	112	1	1	378	500	5	1	.	.
1	1	1	1	113	4	4	363	500	5	1	.	.
1	1	1	2	114	1	4	546	500	4	.	1	.
1	1	1	2	115	4	2	199	500	4	.	1	.
1	1	1	2	116	2	2	855	500	4	.	1	.
1	1	1	2	117	2	1	434	500	5	1	.	.
1	1	1	2	118	4	1	605	500	4	.	1	.
1	1	1	2	119	1	3	418	500	5	1	.	.
1	1	1	2	120	4	4	450	500	5	1	.	.
1	1	1	2	121	2	3	450	500	5	1	.	.
1	1	1	2	122	1	2	473	500	5	1	.	.
1	1	1	2	123	2	2	357	500	5	1	.	.
1	1	1	2	124	3	3	209	500	4	.	1	.
1	1	1	2	125	3	2	284	500	4	.	1	.
1	1	1	2	126	2	4	455	500	4	.	1	.
1	1	1	2	127	4	3	380	500	4	.	1	.
1	1	1	2	128	4	1	637	500	5	1	.	.
1	1	1	2	129	3	2	415	500	5	1	.	.
1	1	1	2	130	2	3	347	500	5	1	.	.
1	1	1	2	131	1	2	181	500	5	1	.	.
1	1	1	2	132	3	1	475	500	5	1	.	.
1	1	1	2	133	1	4	339	500	5	1	.	.
1	1	1	2	134	3	4	422	500	4	.	1	.
1	1	1	2	135	4	2	208	500	4	.	1	.
1	1	1	2	136	1	3	358	500	5	1	.	.
1	1	1	2	137	2	1	190	500	5	1	.	.
1	1	1	2	138	3	3	249	500	4	.	1	.
1	1	1	2	139	2	4	200	500	4	.	1	.
1	1	1	2	140	1	1	210	500	4	.	1	.
1	1	1	2	141	2	1	451	500	4	.	1	.
1	1	1	2	142	2	3	195	500	5	1	.	.
1	1	1	2	143	2	2	355	500	4	.	1	.
1	1	1	2	144	1	2	180	500	5	1	.	.
1	1	1	2	145	3	2	177	500	4	.	1	.
1	1	1	2	146	3	1	260	500	4	.	1	.
1	1	1	2	147	4	1	189	500	5	1	.	.
1	1	1	2	148	3	3	380	500	4	.	1	.
1	1	1	2	149	4	3	441	500	5	1	.	.
1	1	1	2	150	2	2	237	500	5	1	.	.
1	1	1	2	151	4	2	256	500	4	.	1	.
1	1	1	2	152	3	4	241	500	4	.	1	.
1	1	1	2	153	1	4	277	500	5	1	.	.
1	1	1	1	154	1	1	192	500	5	1	.	.
1	1	1	1	155	3	4	193	500	5	1	.	.
1	1	1	1	156	3	1	371	500	5	1	.	.
1	1	1	1	157	1	3	206	500	5	1	.	.
1	1	1	1	158	1	4	352	500	5	1	.	.
1	1	1	1	159	2	3	412	500	5	1	.	.
1	1	1	1	160	4	4	352	500	5	1	.	.
1	1	1	1	161	4	1	340	500	5	1	.	.
1	1	1	1	162	1	1	362	500	5	1	.	.
1	1	1	1	163	3	2	188	500	4	.	1	.
1	1	1	2	164	3	3	982	500	4	.	1	.
1	1	1	2	165	4	2	237	500	4	.	1	.
1	1	1	2	166	3	1	382	500	4	.	1	.
1	1	1	2	167	4	3	1032	500	4	.	1	.
1	1	1	2	168	4	4	231	500	4	.	1	.
1	1	1	2	169	4	2	250	500	5	1	.	.
1	1	1	2	170	3	3	179	500	4	.	1	.
1	1	1	2	171	1	3	443	500	5	1	.	.
1	1	1	2	172	1	2	196	500	5	1	.	.
1	1	1	2	173	4	4	205	500	4	.	1	.
1	1	1	2	174	1	2	975	500	5	1	.	.
1	1	1	2	175	4	1	376	500	5	1	.	.
1	1	1	2	176	3	2	385	500	4	.	1	.
1	1	1	2	177	1	1	195	500	4	.	1	.
1	1	1	2	178	3	4	1443	500	4	.	1	.
1	1	1	2	179	3	1	335	500	4	.	1	.
1	1	1	2	180	4	3	277	500	5	1	.	.
1	1	1	2	181	2	1	255	500	5	1	.	.
1	1	1	2	182	2	4	226	500	5	1	.	.
1	1	1	2	183	3	2	513	500	4	.	1	.
1	1	1	2	184	4	2	198	500	4	.	1	.
1	1	1	2	185	2	2	468	500	4	.	1	.
1	1	1	2	186	1	4	680	500	5	1	.	.
1	1	1	2	187	2	1	461	500	5	1	.	.
1	1	1	2	188	1	3	234	500	5	1	.	.
1	1	1	2	189	3	3	240	500	4	.	1	.
1	1	1	2	190	3	4	234	500	4	.	.	.
1	1	1	2	191	3	2	190	500	4	.	.	.
1	1	1	2	192	3	4	204	500	4	.	.	.
1	1	1	2	193	1	1	166	500	5	1	.	.
1	1	1	2	194	1	4	380	500	5	1	.	.
1	1	1	2	195	3	3	NaN	-1	-1	.	.	1
1	1	1	2	196	4	1	NaN	-1	-1	.	.	1
1	1	1	2	197	4	4	NaN	-1	-1	.	.	1
1	1	1	2	198	2	4	NaN	-1	-1	.	.	1
1	1	1	2	199	2	3	NaN	-1	-1	.	.	1
1	1	1	2	200	1	2	NaN	-1	-1	.	.	1
1	1	1	2	201	4	3	NaN	-1	-1	.	.	1
1	1	1	2	202	1	3	482	500	5	1	.	.
1	1	1	2	203	3	1	176	500	4	.	.	.
1	1	1	1	204	1	2	296	500	5	1	.	.
1	1	1	1	205	3	2	378	500	5	1	.	.
1	1	1	1	206	4	3	186	500	5	1	.	.
1	1	1	1	207	1	4	411	500	5	1	.	.
1	1	1	1	208	3	3	182	500	5	1	.	.
1	1	1	1	209	4	4	254	500	5	1	.	.
1	1	1	1	210	2	1	209	500	5	1	.	.
1	1	1	1	211	2	2	218	500	5	1	.	.
1	1	1	1	212	4	2	283	500	5	1	.	.
1	1	1	1	213	4	1	385	500	5	1	.	.
1	1	1	2	214	4	3	211	500	4	.	1	.
1	1	1	2	215	1	3	226	500	5	1	.	.
1	1	1	2	216	1	1	184	500	5	1	.	.
1	1	1	2	217	1	4	450	500	5	1	.	.
1	1	1	2	218	3	1	166	500	4	.	1	.
1	1	1	2	219	3	4	699	500	4	.	1	.
1	1	1	2	220	4	1	257	500	4	.	1	.
1	1	1	2	221	4	4	203	500	5	1	.	.
1	1	1	2	222	2	3	1137	500	5	1	.	.
1	1	1	2	223	3	1	206	500	4	.	1	.
1	1	1	2	224	3	3	213	500	4	.	1	.
1	1	1	2	225	1	1	376	500	5	1	.	.
1	1	1	2	226	4	2	244	500	5	1	.	.
1	1	1	2	227	3	4	390	500	4	.	1	.
1	1	1	2	228	3	2	1239	500	4	.	1	.
1	1	1	2	229	3	4	234	500	4	.	1	.
1	1	1	2	230	2	4	217	500	5	1	.	.
1	1	1	2	231	2	2	236	500	5	1	.	.
1	1	1	2	232	2	1	164	500	5	1	.	.
1	1	1	2	233	1	3	356	500	5	1	.	.
1	1	1	2	234	2	4	369	500	5	1	.	.
1	1	1	2	235	2	3	434	500	4	.	1	.
1	1	1	2	236	1	2	209	500	5	1	.	.
1	1	1	2	237	3	3	223	500	4	.	1	.
1	1	1	2	238	2	3	421	500	4	.	1	.
1	1	1	2	239	3	2	221	500	5	1	.	.
1	1	1	2	240	1	3	423	500	5	1	.	.
1	1	1	2	241	2	1	415	500	4	.	1	.
1	1	1	2	242	3	1	194	500	4	.	1	.
1	1	1	2	243	4	2	1768	500	4	.	1	.
1	1	1	2	244	4	4	241	500	4	.	1	.
1	1	1	2	245	4	3	980	500	4	.	1	.
1	1	1	2	246	2	2	925	500	5	1	.	.
1	1	1	2	247	1	1	212	500	5	1	.	.
1	1	1	2	248	1	2	623	500	4	.	1	.
1	1	1	2	249	1	4	184	500	4	.	1	.
1	1	1	2	250	2	4	226	500	5	1	.	.
1	1	1	2	251	2	3	1213	500	5	1	.	.
1	1	1	2	252	4	1	245	500	5	1	.	.
1	1	1	2	253	4	2	212	500	4	.	1	.
1	1	1	1	254	4	4	1172	500	5	1	.	.
1	1	1	1	255	2	1	1022	500	5	1	.	.
1	1	1	1	256	3	1	395	500	5	1	.	.
1	1	1	1	257	2	2	245	500	5	1	.	.
1	1	1	1	258	1	2	186	500	5	1	.	.
1	1	1	1	259	4	3	566	500	5	1	.	.
1	1	1	1	260	1	4	422	500	4	.	1	.
1	1	1	1	261	4	1	192	500	4	.	1	.
1	1	1	1	262	2	4	262	500	5	1	.	.
1	1	1	1	263	3	2	527	500	4	.	1	.
1	1	1	2	264	2	3	396	500	4	.	1	.
1	1	1	2	265	1	1	213	500	5	1	.	.
1	1	1	2	266	4	3	436	500	5	1	.	.
1	1	1	2	267	2	2	227	500	4	.	1	.
1	1	1	2	268	1	3	258	500	5	1	.	.
1	1	1	2	269	4	4	403	500	4	.	1	.
1	1	1	2	270	4	2	193	500	4	.	1	.
1	1	1	2	271	2	1	965	500	5	1	.	.
1	1	1	2	272	2	4	470	500	4	.	1	.
1	1	1	2	273	2	4	186	500	4	.	1	.
1	1	1	2	274	3	4	396	500	4	.	1	.
1	1	1	2	275	1	1	418	500	4	.	1	.
1	1	1	2	276	1	4	443	500	4	.	1	.
1	1	1	2	277	3	3	192	500	5	1	.	.
1	1	1	2	278	4	1	256	500	5	1	.	.
1	1	1	2	279	3	1	348	500	4	.	1	.
1	1	1	2	280	3	4	399	500	4	.	1	.
1	1	1	2	281	3	3	NaN	-1	-1	.	.	1
1	1	1	2	282	3	2	NaN	-1	-1	.	.	1
1	1	1	2	283	1	2	NaN	-1	-1	.	.	1
1	1	1	2	284	1	3	NaN	-1	-1	.	.	1
1	1	1	2	285	4	2	NaN	-1	-1	.	.	1
1	1	1	2	286	1	4	NaN	-1	-1	.	.	1
1	1	1	2	287	3	2	NaN	-1	-1	.	.	1
1	1	1	2	288	4	1	NaN	-1	-1	.	.	1
1	1	1	2	289	4	4	NaN	-1	-1	.	.	1
1	1	1	2	290	1	1	NaN	-1	-1	.	.	1
1	1	1	2	291	3	1	NaN	-1	-1	.	.	1
1	1	1	2	292	1	3	NaN	-1	-1	.	.	1
1	1	1	2	293	1	2	NaN	-1	-1	.	.	1
1	1	1	2	294	2	3	NaN	-1	-1	.	.	1
1	1	1	2	295	1	3	NaN	-1	-1	.	.	1
1	1	1	2	296	2	1	NaN	-1	-1	.	.	1
1	1	1	2	297	2	2	NaN	-1	-1	.	.	1
1	1	1	2	298	3	3	NaN	-1	-1	.	.	1
1	1	1	2	299	3	4	191	500	4	.	1	.
1	1	1	2	300	1	4	409	500	5	1	.	.
1	1	1	2	301	1	2	193	500	4	.	1	.
1	1	1	2	302	1	1	1075	500	5	1	.	.
1	1	1	2	303	2	2	593	500	4	.	1	.
1	1	2	1	0	1	3	340	500	5	1	.	.
1	1	2	1	1	2	3	370	500	5	1	.	.
1	1	2	1	2	3	1	455	500	4	.	1	.
1	1	2	1	3	2	1	200	500	5	1	.	.
1	1	2	1	4	2	4	1083	500	4	.	1	.
1	1	2	1	5	3	3	355	500	5	1	.	.
1	1	2	1	6	3	4	218	500	4	.	1	.
1	1	2	1	7	1	1	391	500	5	1	.	.
1	1	2	1	8	4	3	200	500	5	1	.	.
1	1	2	1	9	2	3	472	500	5	1	.	.
1	1	2	1	10	3	2	183	500	5	1	.	.
1	1	2	1	11	2	1	359	500	5	1	.	.
1	1	2	1	12	1	4	737	500	5	1	.	.
1	1	2	1	13	4	4	268	500	5	1	.	.
1	1	2	2	14	4	1	214	500	4	.	1	.
1	1	2	2	15	4	3	387	500	4	.	1	.
1	1	2	2	16	3	3	131	500	4	.	1	.
1	1	2	2	17	4	2	487	500	4	.	1	.
1	1	2	2	18	2	4	219	500	5	1	.	.
1	1	2	2	19	3	1	1103	500	5	1	.	.
1	1	2	2	20	1	2	1067	500	5	1	.	.
1	1	2	2	21	2	2	220	500	5	1	.	.
1	1	2	2	22	4	3	229	500	4	.	1	.
1	1	2	2	23	4	4	434	500	4	.	1	.
1	1	2	2	24	3	2	167	500	5	1	.	.
1	1	2	2	25	4	2	463	500	4	.	1	.
1	1	2	2	26	4	1	767	500	5	1	.	.
1	1	2	2	27	2	2	433	500	4	.	1	.
1	1	2	2	28	4	1	214	500	5	1	.	.
1	1	2	2	29	3	4	930	500	5	1	.	.
1	1	2	2	30	1	4	282	500	5	1	.	.
1	1	2	2	31	4	4	393	500	4	.	1	.
1	1	2	2	32	4	3	280	500	5	1	.	.
1	1	2	2	33	4	2	464	500	4	.	1	.
1	1	2	2	34	2	3	610	500	5	1	.	.
1	1	2	2	35	3	4	250	500	5	1	.	.
1	1	2	2	36	4	1	389	500	4	.	1	.
1	1	2	2	37	4	3	373	500	4	.	1	.
1	1	2	2	38	2	1	208	500	5	1	.	.
1	1	2	2	39	4	4	378	500	5	1	.	.
1	1	2	2	40	2	4	778	500	5	1	.	.
1	1	2	2	41	1	2	434	500	4	.	1	.
1	1	2	2	42	2	1	174	500	5	1	.	.
1	1	2	2	43	3	2	389	500	4	.	1	.
1	1	2	2	44	2	4	225	500	5	1	.	.
1	1	2	2	45	3	1	187	500	4	.	1	.
1	1	2	2	46	1	3	392	500	5	1	.	.
1	1	2	2	47	3	3	201	500	4	.	1	.
1	1	2	2	48	3	1	595	500	5	1	.	.
1	1	2	2	49	4	2	236	500	4	.	1	.
1	1	2	2	50	2	3	386	500	4	.	1	.
1	1	2	2	51	1	1	166	500	4	.	1	.
1	1	2	2	52	4	3	235	500	4	.	1	.
1	1	2	2	53	3	3	202	500	4	.	1	.
1	1	2	1	54	2	2	218	500	4	.	1	.
1	1	2	1	55	1	2	200	500	4	.	1	.
1	1	2	1	56	2	1	394	500	5	1	.	.
1	1	2	1	57	1	4	170	500	5	1	.	.
1	1	2	1	58	3	4	400	500	4	.	1	.
1	1	2	1	59	3	2	728	500	5	1	.	.
1	1	2	1	60	4	2	243	500	4	.	1	.
1	1	2	1	61	1	1	351	500	5	1	.	.
1	1	2	1	62	3	3	407	500	5	1	.	.
1	1	2	1	63	2	3	378	500	5	1	.	.
1	1	2	2	64	1	3	212	500	5	1	.	.
1	1	2	2	65	1	2	352	500	4	.	1	.
1	1	2	2	66	4	1	389	500	4	.	1	.
1	1	2	2	67	4	4	679	500	4	.	1	.
1	1	2	2	68	3	4	836	500	5	1	.	.
1	1	2	2	69	2	4	226	500	5	1	.	.
1	1	2	2	70	1	1	458	500	5	1	.	.
1	1	2	2	71	2	2	173	500	5	1	.	.
1	1	2	2	72	2	4	1370	500	5	1	.	.
1	1	2	2	73	2	1	653	500	4	.	1	.
1	1	2	2	74	1	4	189	500	4	.	1	.
1	1	2	2	75	2	2	418	500	4	.	1	.
1	1	2	2	76	2	3	NaN	-1	-1	.	.	1
1	1	2	2	77	3	1	NaN	-1	-1	.	.	1
1	1	2	2	78	3	2	NaN	-1	-1	.	.	1
1	1	2	2	79	2	1	NaN	-1	-1	.	.	1
1	1	2	2	80	4	2	NaN	-1	-1	.	.	1
1	1	2	2	81	1	3	NaN	-1	-1	.	.	1
1	1	2	2	82	2	4	NaN	-1	-1	.	.	1
1	1	2	2	83	3	4	388	500	4	.	1	.
1	1	2	2	84	2	2	175	500	5	1	.	.
1	1	2	2	85	1	3	895	500	4	.	1	.
1	1	2	2	86	2	3	231	500	5	1	.	.
1	1	2	2	87	2	2	422	500	4	.	1	.
1	1	2	2	88	4	1	NaN	-1	-1	.	.	1
1	1	2	2	89	4	3	NaN	-1	-1	.	.	1
1	1	2	2	90	2	4	NaN	-1	-1	.	.	1
1	1	2	2	91	3	2	430	500	4	.	1	.
1	1	2	2	92	3	1	1061	500	5	1	.	.
1	1	2	2	93	1	2	222	500	4	.	1	.
1	1	2	2	94	4	4	305	500	4	.	1	.
1	1	2	2	95	1	1	315	500	5	1	.	.
1	1	2	2	96	4	2	604	500	4	.	1	.
1	1	2	2	97	1	4	993	500	5	1	.	.
1	1	2	2	98	4	3	383	500	5	1	.	.
1	1	2	2	99	1	3	243	500	5	1	.	.
1	1	2	2	100	3	3	530	500	4	.	1	.
1	1	2	2	101	1	1	181	500	4	.	1	.
1	1	2	2	102	2	1	233	500	5	1	.	.
1	1	2	2	103	1	2	984	500	5	1	.	.
1	1	2	1	104	3	3	250	500	5	1	.	.
1	1	2	1	105	1	4	213	500	5	1	.	.
1	1	2	1	106	2	3	685	500	5	1	.	.
1	1	2	1	107	4	4	276	500	4	.	1	.
1	1	2	1	108	4	1	359	500	5	1	.	.
1	1	2	1	109	2	1	188	500	5	1	.	.
1	1	2	1	110	2	4	376	500	5	1	.	.
1	1	2	1	111	3	2	441	500	4	.	1	.
1	1	2	1	112	1	4	888	500	4	.	1	.
1	1	2	1	113	4	1	412	500	5	1	.	.
1	1	2	2	114	1	3	408	500	4	.	1	.
1	1	2	2	115	4	4	235	500	4	.	1	.
1	1	2	2	116	2	2	380	500	4	.	1	.
1	1	2	2	117	2	3	412	500	5	1	.	.
1	1	2	2	118	4	2	407	500	4	.	1	.
1	1	2	2	119	1	2	171	500	4	.	1	.
1	1	2	2	120	4	3	1327	500	4	.	1	.
1	1	2	2	121	2	2	402	500	4	.	1	.
1	1	2	2	122	1	1	186	500	5	1	.	.
1	1	2	2	123	2	3	574	500	5	1	.	.
1	1	2	2	124	3	4	216	500	4	.	1	.
1	1	2	2	125	3	1	1077	500	4	.	1	.
1	1	2	2	126	2	1	402	500	5	1	.	.
1	1	2	2	127	4	1	227	500	4	.	1	.
1	1	2	2	128	4	3	410	500	4	.	1	.
1	1	2	2	129	3	3	416	500	4	.	1	.
1	1	2	2	130	2	4	359	500	5	1	.	.
1	1	2	2	131	1	4	687	500	5	1	.	.
1	1	2	2	132	3	4	550	500	4	.	1	.
1	1	2	2	133	1	2	439	500	5	1	.	.
1	1	2	2	134	3	2	444	500	4	.	1	.
1	1	2	2	135	4	2	207	500	4	.	1	.
1	1	2	2	136	1	3	736	500	4	.	1	.
1	1	2	2	137	2	4	221	500	5	1	.	.
1	1	2	2	138	3	1	464	500	4	.	1	.
1	1	2	2	139	2	2	1143	500	4	.	1	.
1	1	2	2	140	1	1	195	500	5	1	.	.
1	1	2	2	141	2	1	647	500	5	1	.	.
1	1	2	2	142	2	3	408	500	5	1	.	.
1	1	2	2	143	2	2	191	500	5	1	.	.
1	1	2	2	144	1	3	816	500	5	1	.	.
1	1	2	2	145	3	3	273	500	4	.	1	.
1	1	2	2	146	3	2	211	500	4	.	1	.
1	1	2	2	147	4	4	523	500	4	.	1	.
1	1	2	2	148	3	1	178	500	5	1	.	.
1	1	2	2	149	4	3	520	500	5	1	.	.
1	1	2	2	150	2	3	436	500	5	1	.	.
1	1	2	2	151	4	1	273	500	4	.	1	.
1	1	2	2	152	3	4	194	500	4	.	1	.
1	1	2	2	153	1	2	630	500	5	1	.	.
1	1	2	1	154	1	4	213	500	5	1	.	.
1	1	2	1	155	3	4	213	500	5	1	.	.
1	1	2	1	156	3	2	417	500	5	1	.	.
1	1	2	1	157	1	1	529	500	4	.	1	.
1	1	2	1	158	1	1	381	500	4	.	1	.
1	1	2	1	159	2	4	245	500	5	1	.	.
1	1	2	1	160	4	4	NaN	-1	-1	.	.	1
1	1	2	1	161	4	2	378	500	5	1	.	.
1	1	2	1	162	1	2	221	500	5	1	.	.
1	1	2	1	163	3	3	524	500	5	1	.	.
1	1	2	2	164	3	1	181	500	4	.	1	.
1	1	2	2	165	4	1	269	500	4	.	1	.
1	1	2	2	166	3	1	NaN	-1	-1	.	.	1
1	1	2	2	167	4	4	193	500	4	.	1	.
1	1	2	2	168	4	3	441	500	5	1	.	.
1	1	2	2	169	4	2	893	500	4	.	1	.
1	1	2	2	170	3	2	950	500	4	.	1	.
1	1	2	2	171	1	3	213	500	5	1	.	.
1	1	2	2	172	1	4	154	500	5	1	.	.
1	1	2	2	173	4	3	394	500	5	1	.	.
1	1	2	2	174	1	3	212	500	5	1	.	.
1	1	2	2	175	4	2	266	500	4	.	1	.
1	1	2	2	176	3	4	792	500	5	1	.	.
1	1	2	2	177	1	2	949	500	4	.	1	.
1	1	2	2	178	3	3	376	500	4	.	1	.
1	1	2	2	179	3	4	414	500	4	.	1	.
1	1	2	2	180	4	1	488	500	5	1	.	.
1	1	2	2	181	2	1	435	500	5	1	.	.
1	1	2	2	182	2	3	714	500	5	1	.	.
1	1	2	2	183	3	3	424	500	4	.	1	.
1	1	2	2	184	4	4	169	500	4	.	1	.
1	1	2	2	185	2	1	225	500	5	1	.	.
1	1	2	2	186	1	4	247	500	5	1	.	.
1	1	2	2	187	2	2	1181	500	4	.	1	.
1	1	2	2	188	1	1	467	500	5	1	.	.
1	1	2	2	189	3	2	799	500	5	1	.	.
1	1	2	2	190	3	1	605	500	4	.	1	.
1	1	2	2	191	3	4	353	500	4	.	1	.
1	1	2	2	192	3	1	376	500	4	.	1	.
1	1	2	2	193	1	3	286	500	4	.	1	.
1	1	2	2	194	1	1	NaN	-1	-1	.	.	1
1	1	2	2	195	3	3	NaN	-1	-1	.	.	1
1	1	2	2	196	4	4	NaN	-1	-1	.	.	1
1	1	2	2	197	4	1	NaN	-1	-1	.	.	1
1	1	2	2	198	2	4	NaN	-1	-1	.	.	1
1	1	2	2	199	2	1	NaN	-1	-1	.	.	1
1	1	2	2	200	1	2	NaN	-1	-1	.	.	1
1	1	2	2	201	4	3	NaN	-1	-1	.	.	1
1	1	2	2	202	1	4	NaN	-1	-1	.	.	1
1	1	2	2	203	3	2	NaN	-1	-1	.	.	1
1	1	2	1	204	1	4	NaN	-1	-1	.	.	1
1	1	2	1	205	3	4	NaN	-1	-1	.	.	1
1	1	2	1	206	4	2	NaN	-1	-1	.	.	1
1	1	2	1	207	1	2	NaN	-1	-1	.	.	1
1	1	2	1	208	3	3	NaN	-1	-1	.	.	1
1	1	2	1	209	4	3	NaN	-1	-1	.	.	1
1	1	2	1	210	2	4	NaN	-1	-1	.	.	1
1	1	2	1	211	2	2	NaN	-1	-1	.	.	1
1	1	2	1	212	4	4	NaN	-1	-1	.	.	1
1	1	2	1	213	4	2	NaN	-1	-1	.	.	1
1	1	2	2	214	4	1	NaN	-1	-1	.	.	1
1	1	2	2	215	1	3	NaN	-1	-1	.	.	1
1	1	2	2	216	1	1	NaN	-1	-1	.	.	1
1	1	2	2	217	1	1	NaN	-1	-1	.	.	1
1	1	2	2	218	3	2	NaN	-1	-1	.	.	1
1	1	2	2	219	3	1	NaN	-1	-1	.	.	1
1	1	2	2	220	4	4	NaN	-1	-1	.	.	1
1	1	2	2	221	4	1	NaN	-1	-1	.	.	1
1	1	2	2	222	2	3	NaN	-1	-1	.	.	1
1	1	2	2	223	3	2	NaN	-1	-1	.	.	1
1	1	2	2	224	3	3	NaN	-1	-1	.	.	1
1	1	2	2	225	1	3	NaN	-1	-1	.	.	1
1	1	2	2	226	4	2	NaN	-1	-1	.	.	1
1	1	2	2	227	3	4	NaN	-1	-1	.	.	1
1	1	2	2	228	3	1	NaN	-1	-1	.	.	1
1	1	2	2	229	3	4	NaN	-1	-1	.	.	1
1	1	2	2	230	2	3	NaN	-1	-1	.	.	1
1	1	2	2	231	2	4	NaN	-1	-1	.	.	1
1	1	2	2	232	2	2	NaN	-1	-1	.	.	1
1	1	2	2	233	1	4	NaN	-1	-1	.	.	1
1	1	2	2	234	2	1	NaN	-1	-1	.	.	1
1	1	2	2	235	2	1	NaN	-1	-1	.	.	1
1	1	2	2	236	1	2	NaN	-1	-1	.	.	1
1	1	2	2	237	3	2	NaN	-1	-1	.	.	1
1	1	2	2	238	2	3	NaN	-1	-1	.	.	1
1	1	2	2	239	3	3	NaN	-1	-1	.	.	1
1	1	2	2	240	1	3	NaN	-1	-1	.	.	1
1	1	2	2	241	2	4	NaN	-1	-1	.	.	1
1	1	2	2	242	3	1	NaN	-1	-1	.	.	1
1	1	2	2	243	4	3	NaN	-1	-1	.	.	1
1	1	2	2	244	4	1	NaN	-1	-1	.	.	1
1	1	2	2	245	4	4	NaN	-1	-1	.	.	1
1	1	2	2	246	2	2	NaN	-1	-1	.	.	1
1	1	2	2	247	1	4	NaN	-1	-1	.	.	1
1	1	2	2	248	1	1	290	500	5	1	.	.
1	1	2	2	249	1	2	NaN	-1	-1	.	.	1
1	1	2	2	250	2	1	214	500	4	.	1	.
1	1	2	2	251	2	2	212	500	5	1	.	.
1	1	2	2	252	4	2	408	500	5	1	.	.
1	1	2	2	253	4	3	1052	500	4	.	1	.
1	1	2	1	254	4	3	493	500	5	1	.	.
1	1	2	1	255	2	3	625	500	5	1	.	.
1	1	2	1	256	3	1	672	500	5	1	.	.
1	1	2	1	257	2	4	234	500	5	1	.	.
1	1	2	1	258	1	4	382	500	5	1	.	.
1	1	2	1	259	4	4	362	500	4	.	1	.
1	1	2	1	260	1	1	1296	500	4	.	1	.
1	1	2	1	261	4	1	168	500	4	.	1	.
1	1	2	1	262	2	4	394	500	5	1	.	.
1	1	2	1	263	3	2	401	500	5	1	.	.
1	1	2	2	264	2	1	493	500	4	.	1	.
1	1	2	2	265	1	2	413	500	4	.	1	.
1	1	2	2	266	4	2	219	500	4	.	1	.
1	1	2	2	267	2	3	765	500	4	.	1	.
1	1	2	2	268	1	3	285	500	5	1	.	.
1	1	2	2	269	4	3	412	500	4	.	1	.
1	1	2	2	270	4	1	NaN	-1	-1	.	.	1
1	1	2	2	271	2	2	NaN	-1	-1	.	.	1
1	1	2	2	272	2	1	941	500	5	1	.	.
1	1	2	2	273	2	3	200	500	5	1	.	.
1	1	2	2	274	3	4	488	500	4	.	1	.
1	1	2	2	275	1	1	173	500	5	1	.	.
1	1	2	2	276	1	2	408	500	5	1	.	.
1	1	2	2	277	3	3	295	500	5	1	.	.
1	1	2	2	278	4	4	1513	500	4	.	1	.
1	1	2	2	279	3	4	220	500	4	.	1	.
1	1	2	2	280	3	1	395	500	4	.	1	.
1	1	2	2	281	3	2	205	500	5	1	.	.
1	1	2	2	282	3	3	439	500	4	.	1	.
1	1	2	2	283	1	4	440	500	5	1	.	.
1	1	2	2	284	1	3	867	500	5	1	.	.
1	1	2	2	285	4	2	216	500	4	.	1	.
1	1	2	2	286	1	2	229	500	5	1	.	.
1	1	2	2	287	3	4	NaN	-1	-1	.	.	1
1	1	2	2	288	4	3	245	500	5	1	.	.
1	1	2	2	289	4	1	454	500	4	.	1	.
1	1	2	2	290	1	4	NaN	-1	-1	.	.	1
1	1	2	2	291	3	1	NaN	-1	-1	.	.	1
1	1	2	2	292	1	3	NaN	-1	-1	.	.	1
1	1	2	2	293	1	1	1150	500	5	1	.	.
1	1	2	2	294	2	4	511	500	5	1	.	.
1	1	2	2	295	1	1	406	500	4	.	1	.
1	1	2	2	296	2	2	411	500	5	1	.	.
1	1	2	2	297	2	3	407	500	4	.	1	.
1	1	2	2	298	3	3	718	500	5	1	.	.
1	1	2	2	299	3	2	179	500	4	.	1	.
1	1	2	2	300	1	4	404	500	5	1	.	.
1	1	2	2	301	1	2	189	500	4	.	1	.
1	1	2	2	302	1	3	235	500	5	1	.	.
1	1	2	2	303	2	4	406	500	4	.	1	.
1	2	1	1	0	1	3	326	500	5	1	.	.
1	2	1	1	1	2	4	201	500	4	.	1	.
1	2	1	1	2	3	1	207	500	5	1	.	.
1	2	1	1	3	2	2	365	500	5	1	.	.
1	2	1	1	4	4	2	298	500	5	1	.	.
1	2	1	1	5	3	2	418	500	5	1	.	.
1	2	1	1	6	3	3	235	500	4	.	1	.
1	2	1	1	7	1	2	369	500	5	1	.	.
1	2	1	1	8	4	2	556	500	4	.	1	.
1	2	1	1	9	2	1	193	500	4	.	1	.
1	2	1	1	10	3	4	239	500	4	.	1	.
1	2	1	1	11	2	4	189	500	4	.	1	.
1	2	1	1	12	1	4	697	500	5	1	.	.
1	2	1	1	13	4	3	250	500	5	1	.	.
1	2	1	2	14	4	1	234	500	4	.	1	.
1	2	1	2	15	4	4	389	500	5	1	.	.
1	2	1	2	16	3	2	378	500	5	1	.	.
1	2	1	2	17	4	4	432	500	4	.	1	.
1	2	1	2	18	2	3	173	500	5	1	.	.
1	2	1	2	19	3	3	207	500	5	1	.	.
1	2	1	2	20	1	1	385	500	5	1	.	.
1	2	1	2	21	4	1	333	500	5	1	.	.
1	2	1	2	22	4	3	235	500	4	.	1	.
1	2	1	2	23	4	1	377	500	5	1	.	.
1	2	1	2	24	3	4	613	500	5	1	.	.
1	2	1	2	25	4	2	359	500	5	1	.	.
1	2	1	2	26	4	2	661	500	5	1	.	.
1	2	1	2	27	2	2	183	500	4	.	1	.
1	2	1	2	28	4	1	207	500	5	1	.	.
1	2	1	2	29	3	1	263	500	5	1	.	.
1	2	1	2	30	1	1	188	500	5	1	.	.
1	2	1	2	31	4	3	214	500	5	1	.	.
1	2	1	2	32	4	4	190	500	4	.	1	.
1	2	1	2	33	4	1	251	500	4	.	1	.
1	2	1	2	34	2	2	903	500	5	1	.	.
1	2	1	2	35	3	2	503	500	5	1	.	.
1	2	1	2	36	4	4	235	500	5	1	.	.
1	2	1	2	37	4	3	218	500	5	1	.	.
1	2	1	2	38	2	1	200	500	5	1	.	.
1	2	1	2	39	4	2	503	500	5	1	.	.
1	2	1	2	40	2	4	396	500	4	.	1	.
1	2	1	2	41	1	2	189	500	5	1	.	.
1	2	1	2	42	2	3	194	500	5	1	.	.
1	2	1	2	43	3	1	382	500	4	.	1	.
1	2	1	2	44	2	3	196	500	5	1	.	.
1	2	1	2	45	3	4	204	500	5	1	.	.
1	2	1	2	46	1	4	205	500	4	.	1	.
1	2	1	2	47	3	3	250	500	5	1	.	.
1	2	1	2	48	3	3	386	500	5	1	.	.
1	2	1	2	49	4	3	230	500	4	.	1	.
1	2	1	2	50	2	2	388	500	5	1	.	.
1	2	1	2	51	1	3	189	500	5	1	.	.
1	2	1	2	52	4	1	243	500	4	.	1	.
1	2	1	2	53	3	2	200	500	5	1	.	.
1	2	1	1	54	2	1	236	500	4	.	1	.
1	2	1	1	55	1	3	214	500	4	.	1	.
1	2	1	1	56	2	4	213	500	5	1	.	.
1	2	1	1	57	1	1	262	500	5	1	.	.
1	2	1	1	58	3	4	211	500	5	1	.	.
1	2	1	1	59	3	1	390	500	5	1	.	.
1	2	1	1	60	4	4	428	500	4	.	1	.
1	2	1	1	61	1	4	352	500	5	1	.	.
1	2	1	1	62	3	2	193	500	4	.	1	.
1	2	1	1	63	2	1	377	500	5	1	.	.
1	2	1	2	64	1	2	471	500	4	.	1	.
1	2	1	2	65	1	2	741	500	5	1	.	.
1	2	1	2	66	4	2	582	500	5	1	.	.
1	2	1	2	67	4	2	234	500	4	.	1	.
1	2	1	2	68	3	1	221	500	5	1	.	.
1	2	1	2	69	2	2	240	500	4	.	1	.
1	2	1	2	70	1	4	237	500	5	1	.	.
1	2	1	2	71	2	4	205	500	5	1	.	.
1	2	1	2	72	2	3	474	500	4	.	1	.
1	2	1	2	73	2	2	431	500	4	.	1	.
1	2	1	2	74	1	3	220	500	4	.	1	.
1	2	1	2	75	2	3	NaN	-1	-1	.	.	1
1	2	1	2	76	2	1	384	500	5	1	.	.
1	2	1	2	77	3	3	371	500	5	1	.	.
1	2	1	2	78	3	4	198	500	5	1	.	.
1	2	1	2	79	2	4	232	500	5	1	.	.
1	2	1	2	80	4	1	901	500	5	1	.	.
1	2	1	2	81	1	1	393	500	5	1	.	.
1	2	1	2	82	2	3	236	500	4	.	1	.
1	2	1	2	83	3	3	377	500	5	1	.	.
1	2	1	2	84	2	1	421	500	4	.	1	.
1	2	1	2	85	1	3	206	500	5	1	.	.
1	2	1	2	86	2	4	403	500	5	1	.	.
1	2	1	2	87	2	2	408	500	4	.	1	.
1	2	1	2	88	4	3	357	500	5	1	.	.
1	2	1	2	89	4	4	390	500	5	1	.	.
1	2	1	2	90	2	4	190	500	4	.	1	.
1	2	1	2	91	3	2	276	500	5	1	.	.
1	2	1	2	92	3	4	196	500	5	1	.	.
1	2	1	2	93	1	1	240	500	4	.	1	.
1	2	1	2	94	4	3	241	500	4	.	1	.
1	2	1	2	95	1	4	229	500	5	1	.	.
1	2	1	2	96	4	1	229	500	4	.	1	.
1	2	1	2	97	1	2	230	500	5	1	.	.
1	2	1	2	98	4	2	356	500	5	1	.	.
1	2	1	2	99	1	2	347	500	5	1	.	.
1	2	1	2	100	3	1	232	500	5	1	.	.
1	2	1	2	101	1	3	382	500	5	1	.	.
1	2	1	2	102	2	3	446	500	4	.	1	.
1	2	1	2	103	1	1	209	500	5	1	.	.
1	2	1	1	104	3	1	562	500	4	.	1	.
1	2	1	1	105	1	4	202	500	5	1	.	.
1	2	1	1	106	2	1	386	500	4	.	1	.
1	2	1	1	107	4	4	136	500	5	1	.	.
1	2	1	1	108	4	3	200	500	5	1	.	.
1	2	1	1	109	2	2	236	500	4	.	1	.
1	2	1	1	110	2	4	441	500	5	1	.	.
1	2	1	1	111	3	4	372	500	5	1	.	.
1	2	1	1	112	1	1	391	500	5	1	.	.
1	2	1	1	113	4	4	343	500	5	1	.	.
1	2	1	2	114	1	4	222	500	5	1	.	.
1	2	1	2	115	4	2	350	500	5	1	.	.
1	2	1	2	116	2	2	268	500	4	.	1	.
1	2	1	2	117	2	1	415	500	5	1	.	.
1	2	1	2	118	4	1	241	500	5	1	.	.
1	2	1	2	119	1	3	178	500	4	.	1	.
1	2	1	2	120	4	4	210	500	5	1	.	.
1	2	1	2	121	2	3	244	500	5	1	.	.
1	2	1	2	122	1	2	161	500	5	1	.	.
1	2	1	2	123	2	2	NaN	-1	-1	.	.	1
1	2	1	2	124	3	3	341	500	5	1	.	.
1	2	1	2	125	3	2	399	500	5	1	.	.
1	2	1	2	126	2	4	176	500	4	.	1	.
1	2	1	2	127	4	3	242	500	5	1	.	.
1	2	1	2	128	4	1	412	500	5	1	.	.
1	2	1	2	129	3	2	179	500	5	1	.	.
1	2	1	2	130	2	3	224	500	5	1	.	.
1	2	1	2	131	1	2	215	500	5	1	.	.
1	2	1	2	132	3	1	234	500	5	1	.	.
1	2	1	2	133	1	4	320	500	5	1	.	.
1	2	1	2	134	3	4	385	500	5	1	.	.
1	2	1	2	135	4	2	391	500	5	1	.	.
1	2	1	2	136	1	3	NaN	-1	-1	.	.	1
1	2	1	2	137	2	1	417	500	5	1	.	.
1	2	1	2	138	3	3	235	500	5	1	.	.
1	2	1	2	139	2	4	206	500	4	.	1	.
1	2	1	2	140	1	1	257	500	4	.	1	.
1	2	1	2	141	2	1	444	500	5	1	.	.
1	2	1	2	142	2	3	422	500	4	.	1	.
1	2	1	2	143	2	2	160	500	5	1	.	.
1	2	1	2	144	1	2	227	500	4	.	1	.
1	2	1	2	145	3	2	162	500	5	1	.	.
1	2	1	2	146	3	1	223	500	5	1	.	.
1	2	1	2	147	4	1	138	500	5	1	.	.
1	2	1	2	148	3	3	312	500	5	1	.	.
1	2	1	2	149	4	3	271	500	5	1	.	.
1	2	1	2	150	2	2	285	500	5	1	.	.
1	2	1	2	151	4	2	231	500	5	1	.	.
1	2	1	2	152	3	4	184	500	5	1	.	.
1	2	1	2	153	1	4	382	500	5	1	.	.
1	2	1	1	154	1	1	200	500	5	1	.	.
1	2	1	1	155	3	4	979	500	5	1	.	.
1	2	1	1	156	3	1	430	500	5	1	.	.
1	2	1	1	157	1	3	191	500	5	1	.	.
1	2	1	1	158	1	4	356	500	5	1	.	.
1	2	1	1	159	2	3	676	500	4	.	1	.
1	2	1	1	160	4	4	263	500	5	1	.	.
1	2	1	1	161	4	1	381	500	5	1	.	.
1	2	1	1	162	1	1	397	500	5	1	.	.
1	2	1	1	163	3	2	453	500	5	1	.	.
1	2	1	2	164	3	3	575	500	5	1	.	.
1	2	1	2	165	4	2	422	500	5	1	.	.
1	2	1	2	166	3	1	196	500	5	1	.	.
1	2	1	2	167	4	3	202	500	5	1	.	.
1	2	1	2	168	4	4	493	500	5	1	.	.
1	2	1	2	169	4	2	277	500	5	1	.	.
1	2	1	2	170	3	3	397	500	5	1	.	.
1	2	1	2	171	1	3	219	500	4	.	1	.
1	2	1	2	172	1	2	195	500	4	.	1	.
1	2	1	2	173	4	4	400	500	5	1	.	.
1	2	1	2	174	1	2	435	500	4	.	1	.
1	2	1	2	175	4	1	424	500	5	1	.	.
1	2	1	2	176	3	2	390	500	5	1	.	.
1	2	1	2	177	1	1	220	500	4	.	1	.
1	2	1	2	178	3	4	239	500	5	1	.	.
1	2	1	2	179	3	1	198	500	5	1	.	.
1	2	1	2	180	4	3	566	500	5	1	.	.
1	2	1	2	181	2	1	405	500	5	1	.	.
1	2	1	2	182	2	4	242	500	5	1	.	.
1	2	1	2	183	3	2	442	500	4	.	1	.
1	2	1	2	184	4	2	219	500	4	.	1	.
1	2	1	2	185	2	2	459	500	4	.	1	.
1	2	1	2	186	1	4	609	500	5	1	.	.
1	2	1	2	187	2	1	757	500	4	.	1	.
1	2	1	2	188	1	3	214	500	4	.	1	.
1	2	1	2	189	3	3	235	500	5	1	.	.
1	2	1	2	190	3	4	249	500	5	1	.	.
1	2	1	2	191	3	2	187	500	5	1	.	.
1	2	1	2	192	3	4	243	500	4	.	.	.
1	2	1	2	193	1	1	719	500	4	.	1	.
1	2	1	2	194	1	4	246	500	4	.	1	.
1	2	1	2	195	3	3	217	500	5	1	.	.
1	2	1	2	196	4	1	450	500	4	.	1	.
1	2	1	2	197	4	4	689	500	5	1	.	.
1	2	1	2	198	2	4	228	500	5	1	.	.
1	2	1	2	199	2	3	318	500	5	1	.	.
1	2	1	2	200	1	2	391	500	5	1	.	.
1	2	1	2	201	4	3	243	500	5	1	.	.
1	2	1	2	202	1	3	192	500	4	.	1	.
1	2	1	2	203	3	1	176	500	4	.	.	.
1	2	1	1	204	1	2	263	500	5	1	.	.
1	2	1	1	205	3	2	426	500	5	1	.	.
1	2	1	1	206	4	3	196	500	5	1	.	.
1	2	1	1	207	1	4	447	500	5	1	.	.
1	2	1	1	208	3	3	423	500	5	1	.	.
1	2	1	1	209	4	4	365	500	5	1	.	.
1	2	1	1	210	2	1	364	500	5	1	.	.
1	2	1	1	211	2	2	211	500	5	1	.	.
1	2	1	1	212	4	2	264	500	5	1	.	.
1	2	1	1	213	4	1	421	500	5	1	.	.
1	2	1	2	214	4	3	229	500	4	.	1	.
1	2	1	2	215	1	3	235	500	4	.	1	.
1	2	1	2	216	1	1	488	500	5	1	.	.
1	2	1	2	217	1	4	236	500	5	1	.	.
1	2	1	2	218	3	1	212	500	4	.	1	.
1	2	1	2	219	3	4	483	500	4	.	1	.
1	2	1	2	220	4	1	287	500	4	.	1	.
1	2	1	2	221	4	4	583	500	4	.	1	.
1	2	1	2	222	2	3	434	500	4	.	1	.
1	2	1	2	223	3	1	210	500	5	1	.	.
1	2	1	2	224	3	3	231	500	5	1	.	.
1	2	1	2	225	1	1	216	500	5	1	.	.
1	2	1	2	226	4	2	220	500	5	1	.	.
1	2	1	2	227	3	4	481	500	5	1	.	.
1	2	1	2	228	3	2	789	500	4	.	1	.
1	2	1	2	229	3	4	423	500	4	.	1	.
1	2	1	2	230	2	4	215	500	5	1	.	.
1	2	1	2	231	2	2	403	500	4	.	1	.
1	2	1	2	232	2	1	224	500	5	1	.	.
1	2	1	2	233	1	3	268	500	4	.	1	.
1	2	1	2	234	2	4	752	500	4	.	1	.
1	2	1	2	235	2	3	254	500	4	.	1	.
1	2	1	2	236	1	2	545	500	5	1	.	.
1	2	1	2	237	3	3	234	500	4	.	1	.
1	2	1	2	238	2	3	410	500	4	.	1	.
1	2	1	2	239	3	2	245	500	5	1	.	.
1	2	1	2	240	1	3	237	500	5	1	.	.
1	2	1	2	241	2	1	485	500	4	.	1	.
1	2	1	2	242	3	1	370	500	4	.	1	.
1	2	1	2	243	4	2	165	500	4	.	1	.
1	2	1	2	244	4	4	421	500	4	.	1	.
1	2	1	2	245	4	3	433	500	4	.	1	.
1	2	1	2	246	2	2	227	500	5	1	.	.
1	2	1	2	247	1	1	232	500	5	1	.	.
1	2	1	2	248	1	2	506	500	4	.	1	.
1	2	1	2	249	1	4	169	500	4	.	1	.
1	2	1	2	250	2	4	272	500	5	1	.	.
1	2	1	2	251	2	3	458	500	4	.	1	.
1	2	1	2	252	4	1	NaN	-1	-1	.	.	1
1	2	1	2	253	4	2	NaN	-1	-1	.	.	1
1	2	1	1	254	4	4	238	500	5	1	.	.
1	2	1	1	255	2	1	211	500	5	1	.	.
1	2	1	1	256	3	1	207	500	5	1	.	.
1	2	1	1	257	2	2	245	500	5	1	.	.
1	2	1	1	258	1	2	440	500	4	.	1	.
1	2	1	1	259	4	3	437	500	5	1	.	.
1	2	1	1	260	1	4	949	500	5	1	.	.
1	2	1	1	261	4	1	371	500	5	1	.	.
1	2	1	1	262	2	4	211	500	5	1	.	.
1	2	1	1	263	3	2	185	500	5	1	.	.
1	2	1	2	264	2	3	186	500	5	1	.	.
1	2	1	2	265	1	1	520	500	4	.	1	.
1	2	1	2	266	4	3	419	500	4	.	1	.
1	2	1	2	267	2	2	214	500	5	1	.	.
1	2	1	2	268	1	3	373	500	5	1	.	.
1	2	1	2	269	4	4	217	500	4	.	1	.
1	2	1	2	270	4	2	823	500	4	.	1	.
1	2	1	2	271	2	1	NaN	-1	-1	.	.	1
1	2	1	2	272	2	4	NaN	-1	-1	.	.	1
1	2	1	2	273	2	4	211	500	5	1	.	.
1	2	1	2	274	3	4	391	500	4	.	1	.
1	2	1	2	275	1	1	365	500	5	1	.	.
1	2	1	2	276	1	4	246	500	4	.	1	.
1	2	1	2	277	3	3	405	500	4	.	1	.
1	2	1	2	278	4	1	266	500	5	1	.	.
1	2	1	2	279	3	1	364	500	5	1	.	.
1	2	1	2	280	3	4	NaN	-1	-1	.	.	1
1	2	1	2	281	3	3	NaN	-1	-1	.	.	1
1	2	1	2	282	3	2	420	500	5	1	.	.
1	2	1	2	283	1	2	408	500	5	1	.	.
1	2	1	2	284	1	3	348	500	5	1	.	.
1	2	1	2	285	4	2	362	500	4	.	1	.
1	2	1	2	286	1	4	200	500	5	1	.	.
1	2	1	2	287	3	2	222	500	4	.	1	.
1	2	1	2	288	4	1	227	500	5	1	.	.
1	2	1	2	289	4	4	428	500	4	.	1	.
1	2	1	2	290	1	1	447	500	4	.	1	.
1	2	1	2	291	3	1	222	500	4	.	1	.
1	2	1	2	292	1	3	237	500	5	1	.	.
1	2	1	2	293	1	2	395	500	4	.	1	.
1	2	1	2	294	2	3	196	500	4	.	1	.
1	2	1	2	295	1	3	380	500	5	1	.	.
1	2	1	2	296	2	1	194	500	5	1	.	.
1	2	1	2	297	2	2	224	500	4	.	1	.
1	2	1	2	298	3	3	639	500	5	1	.	.
1	2	1	2	299	3	4	204	500	5	1	.	.
1	2	1	2	300	1	4	380	500	5	1	.	.
1	2	1	2	301	1	2	234	500	5	1	.	.
1	2	1	2	302	1	1	266	500	5	1	.	.
1	2	1	2	303	2	2	431	500	4	.	1	.
1	2	2	1	0	1	3	359	500	5	1	.	.
1	2	2	1	1	2	3	354	500	5	1	.	.
1	2	2	1	2	3	1	190	500	5	1	.	.
1	2	2	1	3	2	1	236	500	5	1	.	.
1	2	2	1	4	2	4	248	500	5	1	.	.
1	2	2	1	5	3	3	407	500	5	1	.	.
1	2	2	1	6	3	4	NaN	-1	-1	.	.	1
1	2	2	1	7	1	1	411	500	5	1	.	.
1	2	2	1	8	4	3	191	500	5	1	.	.
1	2	2	1	9	2	3	374	500	5	1	.	.
1	2	2	1	10	3	2	213	500	5	1	.	.
1	2	2	1	11	2	1	412	500	5	1	.	.
1	2	2	1	12	1	4	595	500	4	.	1	.
1	2	2	1	13	4	4	400	500	5	1	.	.
1	2	2	2	14	4	1	545	500	5	1	.	.
1	2	2	2	15	4	3	391	500	5	1	.	.
1	2	2	2	16	3	3	213	500	5	1	.	.
1	2	2	2	17	4	2	219	500	5	1	.	.
1	2	2	2	18	2	4	194	500	5	1	.	.
1	2	2	2	19	3	1	243	500	4	.	1	.
1	2	2	2	20	1	2	464	500	5	1	.	.
1	2	2	2	21	2	2	375	500	5	1	.	.
1	2	2	2	22	4	3	228	500	4	.	1	.
1	2	2	2	23	4	4	164	500	5	1	.	.
1	2	2	2	24	3	2	234	500	4	.	1	.
1	2	2	2	25	4	2	341	500	5	1	.	.
1	2	2	2	26	4	1	434	500	4	.	1	.
1	2	2	2	27	2	2	427	500	5	1	.	.
1	2	2	2	28	4	1	228	500	5	1	.	.
1	2	2	2	29	3	4	217	500	5	1	.	.
1	2	2	2	30	1	4	189	500	5	1	.	.
1	2	2	2	31	4	4	232	500	5	1	.	.
1	2	2	2	32	4	3	144	500	5	1	.	.
1	2	2	2	33	4	2	268	500	5	1	.	.
1	2	2	2	34	2	3	551	500	4	.	1	.
1	2	2	2	35	3	4	203	500	4	.	1	.
1	2	2	2	36	4	1	391	500	4	.	1	.
1	2	2	2	37	4	3	221	500	4	.	1	.
1	2	2	2	38	2	1	180	500	5	1	.	.
1	2	2	2	39	4	4	450	500	5	1	.	.
1	2	2	2	40	2	4	357	500	5	1	.	.
1	2	2	2	41	1	2	218	500	4	.	1	.
1	2	2	2	42	2	1	170	500	5	1	.	.
1	2	2	2	43	3	2	470	500	4	.	1	.
1	2	2	2	44	2	4	194	500	5	1	.	.
1	2	2	2	45	3	1	378	500	5	1	.	.
1	2	2	2	46	1	3	246	500	5	1	.	.
1	2	2	2	47	3	3	219	500	4	.	1	.
1	2	2	2	48	3	1	802	500	4	.	1	.
1	2	2	2	49	4	2	397	500	4	.	1	.
1	2	2	2	50	2	3	396	500	4	.	1	.
1	2	2	2	51	1	1	703	500	4	.	1	.
1	2	2	2	52	4	3	741	500	4	.	1	.
1	2	2	2	53	3	3	185	500	4	.	1	.
1	2	2	1	54	2	2	258	500	4	.	1	.
1	2	2	1	55	1	2	243	500	4	.	1	.
1	2	2	1	56	2	1	393	500	5	1	.	.
1	2	2	1	57	1	4	236	500	5	1	.	.
1	2	2	1	58	3	4	386	500	4	.	1	.
1	2	2	1	59	3	2	800	500	4	.	1	.
1	2	2	1	60	4	2	215	500	4	.	1	.
1	2	2	1	61	1	1	491	500	5	1	.	.
1	2	2	1	62	3	3	441	500	5	1	.	.
1	2	2	1	63	2	3	408	500	5	1	.	.
1	2	2	2	64	1	3	215	500	5	1	.	.
1	2	2	2	65	1	2	225	500	4	.	1	.
1	2	2	2	66	4	1	451	500	4	.	1	.
1	2	2	2	67	4	4	411	500	5	1	.	.
1	2	2	2	68	3	4	359	500	4	.	1	.
1	2	2	2	69	2	4	186	500	4	.	1	.
1	2	2	2	70	1	1	504	500	4	.	1	.
1	2	2	2	71	2	2	188	500	5	1	.	.
1	2	2	2	72	2	4	212	500	5	1	.	.
1	2	2	2	73	2	1	471	500	4	.	1	.
1	2	2	2	74	1	4	246	500	4	.	1	.
1	2	2	2	75	2	2	226	500	4	.	1	.
1	2	2	2	76	2	3	397	500	5	1	.	.
1	2	2	2	77	3	1	354	500	5	1	.	.
1	2	2	2	78	3	2	176	500	4	.	1	.
1	2	2	2	79	2	1	205	500	4	.	1	.
1	2	2	2	80	4	2	370	500	5	1	.	.
1	2	2	2	81	1	3	427	500	4	.	1	.
1	2	2	2	82	2	4	791	500	5	1	.	.
1	2	2	2	83	3	4	351	500	4	.	1	.
1	2	2	2	84	2	2	208	500	5	1	.	.
1	2	2	2	85	1	3	217	500	5	1	.	.
1	2	2	2	86	2	3	264	500	4	.	1	.
1	2	2	2	87	2	2	369	500	4	.	1	.
1	2	2	2	88	4	1	481	500	4	.	1	.
1	2	2	2	89	4	3	958	500	5	1	.	.
1	2	2	2	90	2	4	226	500	5	1	.	.
1	2	2	2	91	3	2	221	500	5	1	.	.
1	2	2	2	92	3	1	189	500	5	1	.	.
1	2	2	2	93	1	2	237	500	5	1	.	.
1	2	2	2	94	4	4	545	500	5	1	.	.
1	2	2	2	95	1	1	213	500	5	1	.	.
1	2	2	2	96	4	2	541	500	5	1	.	.
1	2	2	2	97	1	4	440	500	5	1	.	.
1	2	2	2	98	4	3	367	500	5	1	.	.
1	2	2	2	99	1	3	757	500	4	.	1	.
1	2	2	2	100	3	3	212	500	5	1	.	.
1	2	2	2	101	1	1	352	500	4	.	1	.
1	2	2	2	102	2	1	225	500	4	.	1	.
1	2	2	2	103	1	2	185	500	5	1	.	.
1	2	2	1	104	3	3	390	500	5	1	.	.
1	2	2	1	105	1	4	202	500	5	1	.	.
1	2	2	1	106	2	3	237	500	4	.	1	.
1	2	2	1	107	4	4	154	500	5	1	.	.
1	2	2	1	108	4	1	456	500	4	.	1	.
1	2	2	1	109	2	1	219	500	4	.	1	.
1	2	2	1	110	2	4	402	500	5	1	.	.
1	2	2	1	111	3	2	597	500	5	1	.	.
1	2	2	1	112	1	4	226	500	5	1	.	.
1	2	2	1	113	4	1	353	500	5	1	.	.
1	2	2	2	114	1	3	236	500	5	1	.	.
1	2	2	2	115	4	4	402	500	5	1	.	.
1	2	2	2	116	2	2	206	500	4	.	1	.
1	2	2	2	117	2	3	212	500	5	1	.	.
1	2	2	2	118	4	2	392	500	4	.	1	.
1	2	2	2	119	1	2	415	500	4	.	1	.
1	2	2	2	120	4	3	227	500	5	1	.	.
1	2	2	2	121	2	2	391	500	4	.	1	.
1	2	2	2	122	1	1	187	500	5	1	.	.
1	2	2	2	123	2	3	400	500	5	1	.	.
1	2	2	2	124	3	4	217	500	4	.	1	.
1	2	2	2	125	3	1	232	500	4	.	1	.
1	2	2	2	126	2	1	204	500	4	.	1	.
1	2	2	2	127	4	1	209	500	5	1	.	.
1	2	2	2	128	4	3	352	500	4	.	1	.
1	2	2	2	129	3	3	177	500	4	.	1	.
1	2	2	2	130	2	4	371	500	5	1	.	.
1	2	2	2	131	1	4	264	500	5	1	.	.
1	2	2	2	132	3	4	1225	500	5	1	.	.
1	2	2	2	133	1	2	341	500	5	1	.	.
1	2	2	2	134	3	2	370	500	4	.	1	.
1	2	2	2	135	4	2	168	500	4	.	1	.
1	2	2	2	136	1	3	352	500	5	1	.	.
1	2	2	2	137	2	4	608	500	5	1	.	.
1	2	2	2	138	3	1	259	500	4	.	1	.
1	2	2	2	139	2	2	436	500	4	.	1	.
1	2	2	2	140	1	1	436	500	5	1	.	.
1	2	2	2	141	2	1	441	500	4	.	1	.
1	2	2	2	142	2	3	228	500	5	1	.	.
1	2	2	2	143	2	2	225	500	4	.	1	.
1	2	2	2	144	1	3	183	500	5	1	.	.
1	2	2	2	145	3	3	174	500	4	.	1	.
1	2	2	2	146	3	2	242	500	4	.	1	.
1	2	2	2	147	4	4	183	500	5	1	.	.
1	2	2	2	148	3	1	388	500	4	.	1	.
1	2	2	2	149	4	3	394	500	5	1	.	.
1	2	2	2	150	2	3	237	500	5	1	.	.
1	2	2	2	151	4	1	438	500	4	.	1	.
1	2	2	2	152	3	4	191	500	4	.	1	.
1	2	2	2	153	1	2	390	500	4	.	1	.
1	2	2	1	154	1	4	178	500	5	1	.	.
1	2	2	1	155	3	4	377	500	4	.	1	.
1	2	2	1	156	3	2	171	500	4	.	1	.
1	2	2	1	157	1	1	209	500	5	1	.	.
1	2	2	1	158	1	1	374	500	5	1	.	.
1	2	2	1	159	2	4	365	500	5	1	.	.
1	2	2	1	160	4	4	361	500	5	1	.	.
1	2	2	1	161	4	2	356	500	5	1	.	.
1	2	2	1	162	1	2	392	500	5	1	.	.
1	2	2	1	163	3	3	213	500	4	.	1	.
1	2	2	2	164	3	1	448	500	5	1	.	.
1	2	2	2	165	4	1	225	500	5	1	.	.
1	2	2	2	166	3	1	204	500	5	1	.	.
1	2	2	2	167	4	4	256	500	5	1	.	.
1	2	2	2	168	4	3	238	500	5	1	.	.
1	2	2	2	169	4	2	982	500	5	1	.	.
1	2	2	2	170	3	2	376	500	4	.	1	.
1	2	2	2	171	1	3	246	500	4	.	1	.
1	2	2	2	172	1	4	188	500	4	.	1	.
1	2	2	2	173	4	3	1203	500	5	1	.	.
1	2	2	2	174	1	3	384	500	4	.	1	.
1	2	2	2	175	4	2	382	500	5	1	.	.
1	2	2	2	176	3	4	375	500	4	.	1	.
1	2	2	2	177	1	2	200	500	4	.	1	.
1	2	2	2	178	3	3	231	500	4	.	1	.
1	2	2	2	179	3	4	181	500	4	.	1	.
1	2	2	2	180	4	1	422	500	5	1	.	.
1	2	2	2	181	2	1	230	500	5	1	.	.
1	2	2	2	182	2	3	363	500	5	1	.	.
1	2	2	2	183	3	3	384	500	4	.	1	.
1	2	2	2	184	4	4	229	500	4	.	1	.
1	2	2	2	185	2	1	222	500	4	.	1	.
1	2	2	2	186	1	4	248	500	5	1	.	.
1	2	2	2	187	2	2	188	500	4	.	1	.
1	2	2	2	188	1	1	398	500	4	.	1	.
1	2	2	2	189	3	2	209	500	4	.	1	.
1	2	2	2	190	3	1	NaN	-1	-1	.	.	1
1	2	2	2	191	3	4	233	500	4	.	1	.
1	2	2	2	192	3	1	212	500	4	.	1	.
1	2	2	2	193	1	3	198	500	4	.	1	.
1	2	2	2	194	1	1	242	500	4	.	1	.
1	2	2	2	195	3	3	188	500	4	.	1	.
1	2	2	2	196	4	4	402	500	5	1	.	.
1	2	2	2	197	4	1	361	500	4	.	1	.
1	2	2	2	198	2	4	223	500	5	1	.	.
1	2	2	2	199	2	1	405	500	5	1	.	.
1	2	2	2	200	1	2	210	500	5	1	.	.
1	2	2	2	201	4	3	351	500	5	1	.	.
1	2	2	2	202	1	4	501	500	4	.	1	.
1	2	2	2	203	3	2	211	500	4	.	1	.
1	2	2	1	204	1	4	212	500	4	.	1	.
1	2	2	1	205	3	4	402	500	5	1	.	.
1	2	2	1	206	4	2	407	500	5	1	.	.
1	2	2	1	207	1	2	191	500	5	1	.	.
1	2	2	1	208	3	3	392	500	5	1	.	.
1	2	2	1	209	4	3	230	500	5	1	.	.
1	2	2	1	210	2	4	367	500	5	1	.	.
1	2	2	1	211	2	2	418	500	5	1	.	.
1	2	2	1	212	4	4	228	500	5	1	.	.
1	2	2	1	213	4	2	194	500	5	1	.	.
1	2	2	2	214	4	1	232	500	4	.	1	.
1	2	2	2	215	1	3	208	500	4	.	1	.
1	2	2	2	216	1	1	413	500	5	1	.	.
1	2	2	2	217	1	1	381	500	4	.	1	.
1	2	2	2	218	3	2	197	500	4	.	1	.
1	2	2	2	219	3	1	1034	500	5	1	.	.
1	2	2	2	220	4	4	389	500	4	.	1	.
1	2	2	2	221	4	1	374	500	4	.	1	.
1	2	2	2	222	2	3	1266	500	4	.	1	.
1	2	2	2	223	3	2	601	500	4	.	1	.
1	2	2	2	224	3	3	232	500	4	.	1	.
1	2	2	2	225	1	3	199	500	5	1	.	.
1	2	2	2	226	4	2	217	500	5	1	.	.
1	2	2	2	227	3	4	358	500	5	1	.	.
1	2	2	2	228	3	1	204	500	4	.	1	.
1	2	2	2	229	3	4	380	500	4	.	1	.
1	2	2	2	230	2	3	186	500	5	1	.	.
1	2	2	2	231	2	4	702	500	4	.	1	.
1	2	2	2	232	2	2	511	500	4	.	1	.
1	2	2	2	233	1	4	201	500	5	1	.	.
1	2	2	2	234	2	1	354	500	5	1	.	.
1	2	2	2	235	2	1	212	500	4	.	1	.
1	2	2	2	236	1	2	189	500	4	.	1	.
1	2	2	2	237	3	2	212	500	4	.	1	.
1	2	2	2	238	2	3	438	500	4	.	1	.
1	2	2	2	239	3	3	367	500	4	.	1	.
1	2	2	2	240	1	3	451	500	4	.	1	.
1	2	2	2	241	2	4	189	500	5	1	.	.
1	2	2	2	242	3	1	545	500	4	.	1	.
1	2	2	2	243	4	3	719	500	4	.	1	.
1	2	2	2	244	4	1	225	500	4	.	1	.
1	2	2	2	245	4	4	253	500	5	1	.	.
1	2	2	2	246	2	2	382	500	5	1	.	.
1	2	2	2	247	1	4	999	500	5	1	.	.
1	2	2	2	248	1	1	369	500	4	.	1	.
1	2	2	2	249	1	2	331	500	5	1	.	.
1	2	2	2	250	2	1	380	500	4	.	1	.
1	2	2	2	251	2	2	232	500	5	1	.	.
1	2	2	2	252	4	2	NaN	-1	-1	.	.	1
1	2	2	2	253	4	3	359	500	5	1	.	.
1	2	2	1	254	4	3	411	500	5	1	.	.
1	2	2	1	255	2	3	395	500	5	1	.	.
1	2	2	1	256	3	1	232	500	5	1	.	.
1	2	2	1	257	2	4	224	500	5	1	.	.
1	2	2	1	258	1	4	629	500	4	.	1	.
1	2	2	1	259	4	4	894	500	5	1	.	.
1	2	2	1	260	1	1	418	500	4	.	1	.
1	2	2	1	261	4	1	226	500	5	1	.	.
1	2	2	1	262	2	4	198	500	5	1	.	.
1	2	2	1	263	3	2	407	500	5	1	.	.
1	2	2	2	264	2	1	360	500	4	.	1	.
1	2	2	2	265	1	2	958	500	5	1	.	.
1	2	2	2	266	4	2	229	500	4	.	1	.
1	2	2	2	267	2	3	236	500	5	1	.	.
1	2	2	2	268	1	3	423	500	5	1	.	.
1	2	2	2	269	4	3	235	500	4	.	1	.
1	2	2	2	270	4	1	225	500	4	.	1	.
1	2	2	2	271	2	2	234	500	5	1	.	.
1	2	2	2	272	2	1	474	500	4	.	1	.
1	2	2	2	273	2	3	189	500	4	.	1	.
1	2	2	2	274	3	4	255	500	4	.	1	.
1	2	2	2	275	1	1	388	500	4	.	1	.
1	2	2	2	276	1	2	228	500	4	.	1	.
1	2	2	2	277	3	3	424	500	4	.	1	.
1	2	2	2	278	4	4	174	500	4	.	1	.
1	2	2	2	279	3	4	219	500	4	.	1	.
1	2	2	2	280	3	1	415	500	4	.	1	.
1	2	2	2	281	3	2	204	500	5	1	.	.
1	2	2	2	282	3	3	234	500	4	.	1	.
1	2	2	2	283	1	4	222	500	5	1	.	.
1	2	2	2	284	1	3	262	500	5	1	.	.
1	2	2	2	285	4	2	343	500	4	.	1	.
1	2	2	2	286	1	2	177	500	5	1	.	.
1	2	2	2	287	3	4	221	500	4	.	1	.
1	2	2	2	288	4	3	436	500	5	1	.	.
1	2	2	2	289	4	1	235	500	4	.	1	.
1	2	2	2	290	1	4	561	500	4	.	1	.
1	2	2	2	291	3	1	165	500	4	.	1	.
1	2	2	2	292	1	3	741	500	4	.	1	.
1	2	2	2	293	1	1	414	500	4	.	1	.
1	2	2	2	294	2	4	421	500	4	.	1	.
1	2	2	2	295	1	1	235	500	5	1	.	.
1	2	2	2	296	2	2	622	500	4	.	1	.
1	2	2	2	297	2	3	218	500	5	1	.	.
1	2	2	2	298	3	3	412	500	4	.	1	.
1	2	2	2	299	3	2	190	500	4	.	1	.
1	2	2	2	300	1	4	230	500	5	1	.	.
1	2	2	2	301	1	2	230	500	4	.	1	.
1	2	2	2	302	1	3	427	500	4	.	1	.
1	2	2	2	303	2	4	178	500	4	.	1	.
2	1	1	1	0	1	4	179	500	5	1	.	.
2	1	1	1	1	2	1	163	500	4	.	1	.
2	1	1	1	2	3	1	77	500	4	.	1	.
2	1	1	1	3	4	3	80	500	5	1	.	.
2	1	1	1	4	2	1	98	500	4	.	1	.
2	1	1	1	5	3	2	NaN	-1	-1	.	.	1
2	1	1	1	6	3	3	78	500	5	1	.	.
2	1	1	1	7	1	2	295	500	5	1	.	.
2	1	1	1	8	4	2	346	500	5	1	.	.
2	1	1	1	9	2	2	172	500	5	1	.	.
2	1	1	1	10	3	4	178	500	4	.	1	.
2	1	1	1	11	2	3	222	500	4	.	1	.
2	1	1	1	12	1	1	214	500	4	.	1	.
2	1	1	1	13	4	4	271	500	5	1	.	.
2	1	1	2	14	1	3	297	500	5	1	.	.
2	1	1	2	15	4	3	291	500	5	1	.	.
2	1	1	2	16	2	4	196	500	5	1	.	.
2	1	1	2	17	2	3	660	500	5	1	.	.
2	1	1	2	18	4	2	185	500	4	.	1	.
2	1	1	2	19	1	2	262	500	5	1	.	.
2	1	1	2	20	4	1	233	500	5	1	.	.
2	1	1	2	21	2	4	171	500	5	1	.	.
2	1	1	2	22	1	3	63	500	5	1	.	.
2	1	1	2	23	2	1	294	500	5	1	.	.
2	1	1	2	24	3	2	279	500	5	1	.	.
2	1	1	2	25	3	4	170	500	4	.	1	.
2	1	1	2	26	2	2	21	500	5	1	.	.
2	1	1	2	27	4	4	224	500	5	1	.	.
2	1	1	2	28	4	1	278	500	4	.	1	.
2	1	1	2	29	3	1	472	500	5	1	.	.
2	1	1	2	30	2	3	102	500	4	.	1	.
2	1	1	2	31	1	4	168	500	4	.	1	.
2	1	1	2	32	3	3	245	500	4	.	1	.
2	1	1	2	33	1	1	165	500	5	1	.	.
2	1	1	2	34	3	3	350	500	4	.	1	.
2	1	1	2	35	4	3	170	500	4	.	1	.
2	1	1	2	36	1	4	64	500	5	1	.	.
2	1	1	2	37	2	4	206	500	5	1	.	.
2	1	1	2	38	3	4	354	500	5	1	.	.
2	1	1	2	39	2	1	322	500	5	1	.	.
2	1	1	2	40	1	2	291	500	5	1	.	.
2	1	1	2	41	2	2	323	500	5	1	.	.
2	1	1	2	42	2	2	80	500	5	1	.	.
2	1	1	2	43	2	4	302	500	4	.	1	.
2	1	1	2	44	1	3	57	500	5	1	.	.
2	1	1	2	45	3	2	236	500	5	1	.	.
2	1	1	2	46	3	1	428	500	5	1	.	.
2	1	1	2	47	4	2	40	500	4	.	1	.
2	1	1	2	48	3	3	173	500	5	1	.	.
2	1	1	2	49	4	4	505	500	4	.	1	.
2	1	1	2	50	2	1	180	500	5	1	.	.
2	1	1	2	51	4	3	194	500	4	.	1	.
2	1	1	2	52	3	2	110	500	4	.	1	.
2	1	1	2	53	1	1	452	500	5	1	.	.
2	1	1	1	54	4	2	356	500	5	1	.	.
2	1	1	1	55	2	3	304	500	4	.	1	.
2	1	1	1	56	3	4	378	500	5	1	.	.
2	1	1	1	57	4	2	224	500	5	1	.	.
2	1	1	1	58	1	4	192	500	4	.	1	.
2	1	1	1	59	4	4	87	500	5	1	.	.
2	1	1	1	60	1	2	236	500	4	.	1	.
2	1	1	1	61	4	1	188	500	4	.	1	.
2	1	1	1	62	2	1	192	500	4	.	1	.
2	1	1	1	63	3	1	97	500	5	1	.	.
2	1	1	2	64	1	3	549	500	5	1	.	.
2	1	1	2	65	1	1	189	500	4	.	1	.
2	1	1	2	66	4	1	340	500	4	.	1	.
2	1	1	2	67	4	2	307	500	5	1	.	.
2	1	1	2	68	3	1	246	500	4	.	1	.
2	1	1	2	69	2	4	278	500	5	1	.	.
2	1	1	2	70	1	1	223	500	5	1	.	.
2	1	1	2	71	2	3	61	500	5	1	.	.
2	1	1	2	72	2	3	331	500	5	1	.	.
2	1	1	2	73	2	4	402	500	4	.	1	.
2	1	1	2	74	1	2	334	500	5	1	.	.
2	1	1	2	75	2	1	223	500	5	1	.	.
2	1	1	2	76	2	2	308	500	5	1	.	.
2	1	1	2	77	3	4	363	500	4	.	1	.
2	1	1	2	78	3	2	450	500	5	1	.	.
2	1	1	2	79	2	1	346	500	5	1	.	.
2	1	1	2	80	4	3	793	500	5	1	.	.
2	1	1	2	81	1	3	326	500	5	1	.	.
2	1	1	2	82	2	4	324	500	5	1	.	.
2	1	1	2	83	3	3	310	500	4	.	1	.
2	1	1	2	84	2	3	108	500	5	1	.	.
2	1	1	2	85	1	4	210	500	5	1	.	.
2	1	1	2	86	2	2	129	500	5	1	.	.
2	1	1	2	87	2	1	301	500	4	.	1	.
2	1	1	2	88	4	4	304	500	4	.	1	.
2	1	1	2	89	4	1	78	500	5	1	.	.
2	1	1	2	90	2	3	412	500	5	1	.	.
2	1	1	2	91	3	3	266	500	4	.	1	.
2	1	1	2	92	3	4	303	500	5	1	.	.
2	1	1	2	93	1	1	280	500	4	.	1	.
2	1	1	2	94	4	3	375	500	4	.	1	.
2	1	1	2	95	1	2	95	500	5	1	.	.
2	1	1	2	96	4	2	213	500	5	1	.	.
2	1	1	2	97	1	3	359	500	5	1	.	.
2	1	1	2	98	4	4	331	500	4	.	1	.
2	1	1	2	99	1	4	203	500	4	.	1	.
2	1	1	2	100	3	2	284	500	4	.	1	.
2	1	1	2	101	1	3	178	500	4	.	1	.
2	1	1	2	102	2	4	312	500	4	.	1	.
2	1	1	2	103	1	2	118	500	5	1	.	.
2	1	1	1	104	2	2	341	500	5	1	.	.
2	1	1	1	105	1	1	663	500	4	.	1	.
2	1	1	1	106	2	4	102	500	4	.	1	.
2	1	1	1	107	1	4	398	500	5	1	.	.
2	1	1	1	108	3	1	237	500	4	.	1	.
2	1	1	1	109	3	1	196	500	4	.	1	.
2	1	1	1	110	4	4	43	500	4	.	1	.
2	1	1	1	111	1	1	307	500	5	1	.	.
2	1	1	1	112	3	3	437	500	4	.	1	.
2	1	1	1	113	2	3	179	500	5	1	.	.
2	1	1	2	114	3	4	456	500	5	1	.	.
2	1	1	2	115	4	1	174	500	5	1	.	.
2	1	1	2	116	3	2	328	500	5	1	.	.
2	1	1	2	117	4	3	667	500	4	.	1	.
2	1	1	2	118	4	2	407	500	5	1	.	.
2	1	1	2	119	4	1	253	500	5	1	.	.
2	1	1	2	120	3	3	361	500	5	1	.	.
2	1	1	2	121	1	4	385	500	4	.	1	.
2	1	1	2	122	1	2	NaN	-1	-1	.	.	1
2	1	1	2	123	4	4	306	500	5	1	.	.
2	1	1	2	124	1	3	316	500	4	.	1	.
2	1	1	2	125	4	2	196	500	5	1	.	.
2	1	1	2	126	3	1	306	500	5	1	.	.
2	1	1	2	127	1	4	183	500	4	.	1	.
2	1	1	2	128	3	4	278	500	4	.	1	.
2	1	1	2	129	3	2	315	500	4	.	1	.
2	1	1	2	130	4	3	199	500	5	1	.	.
2	1	1	2	131	2	1	338	500	5	1	.	.
2	1	1	2	132	2	2	186	500	5	1	.	.
2	1	1	2	133	3	1	309	500	4	.	1	.
2	1	1	2	134	4	1	163	500	4	.	1	.
2	1	1	2	135	2	3	203	500	4	.	1	.
2	1	1	2	136	1	2	196	500	5	1	.	.
2	1	1	2	137	2	4	366	500	5	1	.	.
2	1	1	2	138	1	1	313	500	4	.	1	.
2	1	1	2	139	3	3	227	500	4	.	1	.
2	1	1	2	140	3	4	194	500	4	.	1	.
2	1	1	2	141	3	2	196	500	4	.	1	.
2	1	1	2	142	3	1	570	500	4	.	1	.
2	1	1	2	143	1	3	282	500	5	1	.	.
2	1	1	2	144	1	4	196	500	5	1	.	.
2	1	1	2	145	3	2	319	500	4	.	1	.
2	1	1	2	146	4	3	321	500	5	1	.	.
2	1	1	2	147	4	2	159	500	4	.	1	.
2	1	1	2	148	2	2	813	500	4	.	1	.
2	1	1	2	149	2	1	365	500	5	1	.	.
2	1	1	2	150	1	3	220	500	5	1	.	.
2	1	1	2	151	4	4	194	500	4	.	1	.
2	1	1	2	152	1	2	173	500	5	1	.	.
2	1	1	2	153	3	3	541	500	4	.	1	.
2	1	1	1	154	3	4	286	500	5	1	.	.
2	1	1	1	155	1	1	724	500	5	1	.	.
2	1	1	1	156	2	4	55	500	4	.	1	.
2	1	1	1	157	4	3	399	500	4	.	1	.
2	1	1	1	158	4	4	706	500	5	1	.	.
2	1	1	1	159	2	2	67	500	4	.	1	.
2	1	1	1	160	2	3	430	500	4	.	1	.
2	1	1	1	161	3	2	282	500	4	.	1	.
2	1	1	1	162	1	4	437	500	5	1	.	.
2	1	1	1	163	4	2	288	500	5	1	.	.
2	1	1	2	164	4	1	562	500	5	1	.	.
2	1	1	2	165	1	3	194	500	5	1	.	.
2	1	1	2	166	1	2	281	500	5	1	.	.
2	1	1	2	167	1	1	319	500	5	1	.	.
2	1	1	2	168	3	1	252	500	4	.	1	.
2	1	1	2	169	3	3	534	500	4	.	1	.
2	1	1	2	170	4	2	236	500	5	1	.	.
2	1	1	2	171	4	3	456	500	5	1	.	.
2	1	1	2	172	2	1	449	500	4	.	1	.
2	1	1	2	173	3	4	436	500	4	.	1	.
2	1	1	2	174	3	2	233	500	4	.	1	.
2	1	1	2	175	1	1	427	500	5	1	.	.
2	1	1	2	176	4	1	322	500	5	1	.	.
2	1	1	2	177	3	3	532	500	4	.	1	.
2	1	1	2	178	3	4	185	500	5	1	.	.
2	1	1	2	179	3	1	351	500	4	.	1	.
2	1	1	2	180	2	2	94	500	5	1	.	.
2	1	1	2	181	2	4	60	500	5	1	.	.
2	1	1	2	182	2	1	67	500	5	1	.	.
2	1	1	2	183	1	3	228	500	5	1	.	.
2	1	1	2	184	2	3	225	500	4	.	1	.
2	1	1	2	185	2	3	154	500	4	.	1	.
2	1	1	2	186	1	4	226	500	4	.	1	.
2	1	1	2	187	3	4	19	500	4	.	1	.
2	1	1	2	188	2	1	51	500	5	1	.	.
2	1	1	2	189	3	2	192	500	4	.	1	.
2	1	1	2	190	1	2	318	500	5	1	.	.
2	1	1	2	191	2	4	310	500	5	1	.	.
2	1	1	2	192	3	1	1006	500	4	.	1	.
2	1	1	2	193	4	4	88	500	5	1	.	.
2	1	1	2	194	4	3	736	500	5	1	.	.
2	1	1	2	195	4	1	292	500	5	1	.	.
2	1	1	2	196	2	2	198	500	5	1	.	.
2	1	1	2	197	1	1	439	500	4	.	1	.
2	1	1	2	198	1	4	118	500	5	1	.	.
2	1	1	2	199	1	3	70	500	5	1	.	.
2	1	1	2	200	2	2	218	500	5	1	.	.
2	1	1	2	201	2	1	328	500	5	1	.	.
2	1	1	2	202	4	2	282	500	5	1	.	.
2	1	1	2	203	4	4	361	500	5	1	.	.
2	1	1	1	204	1	2	520	500	4	.	1	.
2	1	1	1	205	3	3	197	500	5	1	.	.
2	1	1	1	206	3	2	326	500	5	1	.	.
2	1	1	1	207	1	3	407	500	5	1	.	.
2	1	1	1	208	1	4	335	500	5	1	.	.
2	1	1	1	209	2	4	175	500	5	1	.	.
2	1	1	1	210	4	2	415	500	5	1	.	.
2	1	1	1	211	4	1	349	500	5	1	.	.
2	1	1	1	212	1	1	226	500	5	1	.	.
2	1	1	1	213	3	3	185	500	5	1	.	.
2	1	1	2	214	2	3	179	500	4	.	1	.
2	1	1	2	215	1	2	48	500	5	1	.	.
2	1	1	2	216	4	4	330	500	4	.	1	.
2	1	1	2	217	2	1	111	500	5	1	.	.
2	1	1	2	218	1	4	169	500	5	1	.	.
2	1	1	2	219	4	3	651	500	5	1	.	.
2	1	1	2	220	4	4	163	500	5	1	.	.
2	1	1	2	221	2	2	99	500	5	1	.	.
2	1	1	2	222	2	4	387	500	5	1	.	.
2	1	1	2	223	2	3	189	500	5	1	.	.
2	1	1	2	224	3	4	601	500	4	.	1	.
2	1	1	2	225	1	1	105	500	5	1	.	.
2	1	1	2	226	1	2	221	500	5	1	.	.
2	1	1	2	227	3	1	360	500	5	1	.	.
2	1	1	2	228	4	2	298	500	5	1	.	.
2	1	1	2	229	3	2	292	500	4	.	1	.
2	1	1	2	230	3	3	293	500	5	1	.	.
2	1	1	2	231	3	1	327	500	4	.	1	.
2	1	1	2	232	3	4	84	500	5	1	.	.
2	1	1	2	233	1	3	99	500	5	1	.	.
2	1	1	2	234	1	2	666	500	5	1	.	.
2	1	1	2	235	4	3	288	500	4	.	1	.
2	1	1	2	236	1	1	531	500	5	1	.	.
2	1	1	2	237	3	4	193	500	4	.	1	.
2	1	1	2	238	4	1	444	500	4	.	1	.
2	1	1	2	239	4	1	353	500	5	1	.	.
2	1	1	2	240	1	3	793	500	5	1	.	.
2	1	1	2	241	3	2	330	500	5	1	.	.
2	1	1	2	242	1	4	164	500	5	1	.	.
2	1	1	2	243	1	2	319	500	4	.	1	.
2	1	1	2	244	2	3	369	500	5	1	.	.
2	1	1	2	245	1	3	189	500	5	1	.	.
2	1	1	2	246	2	2	1001	500	5	1	.	.
2	1	1	2	247	2	4	328	500	4	.	1	.
2	1	1	2	248	3	3	377	500	5	1	.	.
2	1	1	2	249	3	1	911	500	4	.	1	.
2	1	1	2	250	1	4	73	500	5	1	.	.
2	1	1	2	251	1	1	626	500	5	1	.	.
2	1	1	2	252	1	3	340	500	5	1	.	.
2	1	1	2	253	2	1	553	500	4	.	1	.
2	1	1	1	254	1	2	183	500	4	.	1	.
2	1	1	1	255	3	3	485	500	5	1	.	.
2	1	1	1	256	4	2	829	500	5	1	.	.
2	1	1	1	257	1	1	231	500	5	1	.	.
2	1	1	1	258	3	4	207	500	4	.	1	.
2	1	1	1	259	4	3	302	500	5	1	.	.
2	1	1	1	260	2	1	269	500	5	1	.	.
2	1	1	1	261	2	3	366	500	5	1	.	.
2	1	1	1	262	4	4	317	500	5	1	.	.
2	1	1	1	263	4	1	400	500	5	1	.	.
2	1	1	2	264	4	4	487	500	4	.	1	.
2	1	1	2	265	4	2	1077	500	5	1	.	.
2	1	1	2	266	3	2	34	500	5	1	.	.
2	1	1	2	267	4	3	50	500	4	.	1	.
2	1	1	2	268	2	2	610	500	5	1	.	.
2	1	1	2	269	3	1	179	500	5	1	.	.
2	1	1	2	270	1	4	275	500	5	1	.	.
2	1	1	2	271	2	4	361	500	5	1	.	.
2	1	1	2	272	4	3	283	500	4	.	1	.
2	1	1	2	273	4	1	87	500	5	1	.	.
2	1	1	2	274	3	2	494	500	4	.	1	.
2	1	1	2	275	4	4	187	500	4	.	1	.
2	1	1	2	276	4	2	337	500	4	.	1	.
2	1	1	2	277	2	4	307	500	4	.	1	.
2	1	1	2	278	4	1	327	500	5	1	.	.
2	1	1	2	279	3	3	281	500	4	.	1	.
2	1	1	2	280	1	4	185	500	5	1	.	.
2	1	1	2	281	4	4	172	500	4	.	1	.
2	1	1	2	282	4	2	108	500	4	.	1	.
2	1	1	2	283	4	3	305	500	4	.	1	.
2	1	1	2	284	2	3	403	500	4	.	1	.
2	1	1	2	285	3	1	55	500	4	.	1	.
2	1	1	2	286	4	3	562	500	5	1	.	.
2	1	1	2	287	4	4	326	500	4	.	1	.
2	1	1	2	288	2	2	96	500	5	1	.	.
2	1	1	2	289	4	2	238	500	5	1	.	.
2	1	1	2	290	2	1	376	500	4	.	1	.
2	1	1	2	291	1	1	73	500	5	1	.	.
2	1	1	2	292	2	1	161	500	4	.	1	.
2	1	1	2	293	3	4	741	500	5	1	.	.
2	1	1	2	294	2	4	551	500	5	1	.	.
2	1	1	2	295	3	3	850	500	4	.	1	.
2	1	1	2	296	1	3	298	500	5	1	.	.
2	1	1	2	297	3	1	324	500	5	1	.	.
2	1	1	2	298	3	2	379	500	5	1	.	.
2	1	1	2	299	4	1	315	500	5	1	.	.
2	1	1	2	300	2	2	334	500	4	.	1	.
2	1	1	2	301	1	2	109	500	4	.	1	.
2	1	1	2	302	4	2	327	500	5	1	.	.
2	1	1	2	303	3	4	243	500	5	1	.	.
2	1	2	1	0	1	1	238	500	5	1	.	.
2	1	2	1	1	2	3	195	500	5	1	.	.
2	1	2	1	2	3	1	311	500	4	.	1	.
2	1	2	1	3	2	3	189	500	5	1	.	.
2	1	2	1	4	2	2	474	500	5	1	.	.
2	1	2	1	5	3	4	50	500	5	1	.	.
2	1	2	1	6	3	3	342	500	5	1	.	.
2	1	2	1	7	1	4	344	500	5	1	.	.
2	1	2	1	8	4	3	290	500	5	1	.	.
2	1	2	1	9	2	4	282	500	5	1	.	.
2	1	2	1	10	3	2	188	500	4	.	1	.
2	1	2	1	11	2	1	270	500	4	.	1	.
2	1	2	1	12	1	3	59	500	4	.	1	.
2	1	2	1	13	4	1	182	500	4	.	1	.
2	1	2	2	14	1	2	285	500	4	.	1	.
2	1	2	2	15	4	4	321	500	5	1	.	.
2	1	2	2	16	2	2	529	500	5	1	.	.
2	1	2	2	17	2	4	645	500	5	1	.	.
2	1	2	2	18	4	4	555	500	4	.	1	.
2	1	2	2	19	1	2	208	500	4	.	1	.
2	1	2	2	20	4	2	450	500	5	1	.	.
2	1	2	2	21	2	3	485	500	5	1	.	.
2	1	2	2	22	1	1	69	500	4	.	1	.
2	1	2	2	23	2	1	290	500	5	1	.	.
2	1	2	2	24	3	2	209	500	5	1	.	.
2	1	2	2	25	3	3	NaN	-1	-1	.	.	1
2	1	2	2	26	2	2	205	500	4	.	1	.
2	1	2	2	27	4	3	94	500	5	1	.	.
2	1	2	2	28	4	1	195	500	4	.	1	.
2	1	2	2	29	3	4	497	500	4	.	1	.
2	1	2	2	30	2	3	124	500	5	1	.	.
2	1	2	2	31	1	3	249	500	4	.	1	.
2	1	2	2	32	3	1	451	500	4	.	1	.
2	1	2	2	33	1	4	184	500	5	1	.	.
2	1	2	2	34	3	3	386	500	4	.	1	.
2	1	2	2	35	4	3	961	500	4	.	1	.
2	1	2	2	36	1	1	550	500	5	1	.	.
2	1	2	2	37	2	4	232	500	5	1	.	.
2	1	2	2	38	3	4	226	500	4	.	1	.
2	1	2	2	39	2	1	344	500	4	.	1	.
2	1	2	2	40	1	4	227	500	5	1	.	.
2	1	2	2	41	2	4	293	500	4	.	1	.
2	1	2	2	42	2	2	105	500	5	1	.	.
2	1	2	2	43	2	1	156	500	4	.	1	.
2	1	2	2	44	1	3	666	500	5	1	.	.
2	1	2	2	45	3	2	59	500	5	1	.	.
2	1	2	2	46	3	1	905	500	5	1	.	.
2	1	2	2	47	4	2	172	500	4	.	1	.
2	1	2	2	48	3	3	301	500	4	.	1	.
2	1	2	2	49	4	1	475	500	5	1	.	.
2	1	2	2	50	2	3	1127	500	4	.	1	.
2	1	2	2	51	4	4	35	500	4	.	1	.
2	1	2	2	52	3	1	174	500	4	.	1	.
2	1	2	2	53	1	2	731	500	5	1	.	.
2	1	2	1	54	4	2	577	500	5	1	.	.
2	1	2	1	55	2	2	313	500	4	.	1	.
2	1	2	1	56	3	2	358	500	5	1	.	.
2	1	2	1	57	2	1	168	500	5	1	.	.
2	1	2	1	58	1	1	187	500	4	.	1	.
2	1	2	1	59	4	1	298	500	5	1	.	.
2	1	2	1	60	1	4	247	500	4	.	1	.
2	1	2	1	61	4	3	197	500	5	1	.	.
2	1	2	1	62	2	4	207	500	4	.	1	.
2	1	2	1	63	3	4	197	500	5	1	.	.
2	1	2	2	64	1	3	381	500	5	1	.	.
2	1	2	2	65	1	2	67	500	4	.	1	.
2	1	2	2	66	4	4	521	500	4	.	1	.
2	1	2	2	67	4	1	397	500	4	.	1	.
2	1	2	2	68	3	4	159	500	4	.	1	.
2	1	2	2	69	2	3	238	500	4	.	1	.
2	1	2	2	70	1	3	68	500	4	.	1	.
2	1	2	2	71	2	1	442	500	5	1	.	.
2	1	2	2	72	2	3	316	500	4	.	1	.
2	1	2	2	73	2	2	920	500	5	1	.	.
2	1	2	2	74	1	4	289	500	5	1	.	.
2	1	2	2	75	2	4	334	500	4	.	1	.
2	1	2	2	76	2	2	816	500	5	1	.	.
2	1	2	2	77	3	1	80	500	4	.	1	.
2	1	2	2	78	3	3	177	500	4	.	1	.
2	1	2	2	79	2	1	29	500	5	1	.	.
2	1	2	2	80	4	2	247	500	4	.	1	.
2	1	2	2	81	1	2	492	500	4	.	1	.
2	1	2	2	82	2	3	343	500	5	1	.	.
2	1	2	2	83	3	2	281	500	4	.	1	.
2	1	2	2	84	2	4	903	500	5	1	.	.
2	1	2	2	85	1	1	81	500	5	1	.	.
2	1	2	2	86	2	3	174	500	5	1	.	.
2	1	2	2	87	2	1	438	500	5	1	.	.
2	1	2	2	88	4	3	622	500	5	1	.	.
2	1	2	2	89	4	4	297	500	4	.	1	.
2	1	2	2	90	2	4	383	500	5	1	.	.
2	1	2	2	91	3	1	311	500	4	.	1	.
2	1	2	2	92	3	4	185	500	5	1	.	.
2	1	2	2	93	1	1	183	500	5	1	.	.
2	1	2	2	94	4	2	425	500	5	1	.	.
2	1	2	2	95	1	2	276	500	5	1	.	.
2	1	2	2	96	4	4	394	500	5	1	.	.
2	1	2	2	97	1	4	423	500	4	.	1	.
2	1	2	2	98	4	1	167	500	4	.	1	.
2	1	2	2	99	1	3	106	500	4	.	1	.
2	1	2	2	100	3	2	175	500	4	.	1	.
2	1	2	2	101	1	2	196	500	5	1	.	.
2	1	2	2	102	2	2	368	500	5	1	.	.
2	1	2	2	103	1	1	184	500	4	.	1	.
2	1	2	1	104	2	4	188	500	4	.	1	.
2	1	2	1	105	1	3	79	500	4	.	1	.
2	1	2	1	106	2	1	148	500	4	.	1	.
2	1	2	1	107	1	4	NaN	-1	-1	.	.	1
2	1	2	1	108	3	3	207	500	5	1	.	.
2	1	2	1	109	3	2	167	500	5	1	.	.
2	1	2	1	110	4	3	172	500	4	.	1	.
2	1	2	1	111	1	3	409	500	5	1	.	.
2	1	2	1	112	3	3	317	500	4	.	1	.
2	1	2	1	113	2	2	257	500	5	1	.	.
2	1	2	2	114	3	4	616	500	4	.	1	.
2	1	2	2	115	4	3	111	500	4	.	1	.
2	1	2	2	116	3	1	212	500	4	.	1	.
2	1	2	2	117	4	4	264	500	5	1	.	.
2	1	2	2	118	4	1	289	500	5	1	.	.
2	1	2	2	119	4	2	196	500	5	1	.	.
2	1	2	2	120	3	1	238	500	4	.	1	.
2	1	2	2	121	1	1	181	500	4	.	1	.
2	1	2	2	122	1	4	662	500	4	.	1	.
2	1	2	2	123	4	1	229	500	5	1	.	.
2	1	2	2	124	1	2	348	500	4	.	1	.
2	1	2	2	125	4	2	122	500	5	1	.	.
2	1	2	2	126	3	3	358	500	4	.	1	.
2	1	2	2	127	1	4	316	500	4	.	1	.
2	1	2	2	128	3	2	157	500	4	.	1	.
2	1	2	2	129	3	4	NaN	-1	-1	.	.	1
2	1	2	2	130	4	4	92	500	4	.	1	.
2	1	2	2	131	2	3	189	500	5	1	.	.
2	1	2	2	132	2	1	183	500	5	1	.	.
2	1	2	2	133	3	4	312	500	4	.	1	.
2	1	2	2	134	4	3	91	500	4	.	1	.
2	1	2	2	135	2	4	589	500	5	1	.	.
2	1	2	2	136	1	2	437	500	5	1	.	.
2	1	2	2	137	2	2	200	500	5	1	.	.
2	1	2	2	138	1	3	176	500	4	.	1	.
2	1	2	2	139	3	1	397	500	4	.	1	.
2	1	2	2	140	3	3	191	500	4	.	1	.
2	1	2	2	141	3	2	71	500	4	.	1	.
2	1	2	2	142	3	2	99	500	4	.	1	.
2	1	2	2	143	1	1	730	500	4	.	1	.
2	1	2	2	144	1	2	182	500	4	.	1	.
2	1	2	2	145	3	3	118	500	4	.	1	.
2	1	2	2	146	4	2	158	500	4	.	1	.
2	1	2	2	147	4	4	485	500	5	1	.	.
2	1	2	2	148	2	3	939	500	4	.	1	.
2	1	2	2	149	2	3	251	500	5	1	.	.
2	1	2	2	150	1	3	186	500	5	1	.	.
2	1	2	2	151	4	3	1091	500	5	1	.	.
2	1	2	2	152	1	1	328	500	4	.	1	.
2	1	2	2	153	3	1	868	500	4	.	1	.
2	1	2	1	154	3	4	254	500	5	1	.	.
2	1	2	1	155	1	4	85	500	4	.	1	.
2	1	2	1	156	2	1	NaN	-1	-1	.	.	1
2	1	2	1	157	4	1	90	500	5	1	.	.
2	1	2	1	158	4	2	423	500	5	1	.	.
2	1	2	1	159	2	2	18	500	4	.	1	.
2	1	2	1	160	2	4	331	500	5	1	.	.
2	1	2	1	161	3	4	534	500	5	1	.	.
2	1	2	1	162	1	1	291	500	5	1	.	.
2	1	2	1	163	4	4	371	500	5	1	.	.
2	1	2	2	164	4	3	312	500	5	1	.	.
2	1	2	2	165	1	2	178	500	4	.	1	.
2	1	2	2	166	1	4	812	500	4	.	1	.
2	1	2	2	167	1	3	330	500	4	.	1	.
2	1	2	2	168	3	1	644	500	4	.	1	.
2	1	2	2	169	3	2	184	500	4	.	1	.
2	1	2	2	170	4	1	23	500	4	.	1	.
2	1	2	2	171	4	2	480	500	4	.	1	.
2	1	2	2	172	2	1	534	500	4	.	1	.
2	1	2	2	173	3	3	110	500	5	1	.	.
2	1	2	2	174	3	2	169	500	4	.	1	.
2	1	2	2	175	1	4	688	500	5	1	.	.
2	1	2	2	176	4	3	335	500	5	1	.	.
2	1	2	2	177	3	4	172	500	5	1	.	.
2	1	2	2	178	3	1	199	500	5	1	.	.
2	1	2	2	179	3	3	252	500	4	.	1	.
2	1	2	2	180	2	3	1151	500	5	1	.	.
2	1	2	2	181	2	4	214	500	4	.	1	.
2	1	2	2	182	2	2	31	500	5	1	.	.
2	1	2	2	183	1	2	229	500	4	.	1	.
2	1	2	2	184	2	3	274	500	4	.	1	.
2	1	2	2	185	2	2	168	500	4	.	1	.
2	1	2	2	186	1	3	65	500	4	.	1	.
2	1	2	2	187	3	3	231	500	4	.	1	.
2	1	2	2	188	2	1	189	500	5	1	.	.
2	1	2	2	189	3	2	320	500	4	.	1	.
2	1	2	2	190	1	1	322	500	4	.	1	.
2	1	2	2	191	2	4	961	500	5	1	.	.
2	1	2	2	192	3	1	174	500	5	1	.	.
2	1	2	2	193	4	4	170	500	5	1	.	.
2	1	2	2	194	4	1	360	500	4	.	1	.
2	1	2	2	195	4	2	391	500	4	.	1	.
2	1	2	2	196	2	3	122	500	5	1	.	.
2	1	2	2	197	1	1	308	500	4	.	1	.
2	1	2	2	198	1	3	660	500	5	1	.	.
2	1	2	2	199	1	2	108	500	5	1	.	.
2	1	2	2	200	2	2	176	500	5	1	.	.
2	1	2	2	201	2	1	196	500	4	.	1	.
2	1	2	2	202	4	4	112	500	5	1	.	.
2	1	2	2	203	4	3	339	500	5	1	.	.
2	1	2	1	204	1	4	1005	500	5	1	.	.
2	1	2	1	205	3	4	338	500	4	.	1	.
2	1	2	1	206	3	1	538	500	5	1	.	.
2	1	2	1	207	1	2	187	500	4	.	1	.
2	1	2	1	208	1	3	72	500	4	.	1	.
2	1	2	1	209	2	4	NaN	-1	-1	.	.	1
2	1	2	1	210	4	1	366	500	4	.	1	.
2	1	2	1	211	4	4	93	500	4	.	1	.
2	1	2	1	212	1	1	404	500	4	.	1	.
2	1	2	1	213	3	4	85	500	5	1	.	.
2	1	2	2	214	2	2	164	500	5	1	.	.
2	1	2	2	215	1	4	545	500	5	1	.	.
2	1	2	2	216	4	2	280	500	5	1	.	.
2	1	2	2	217	2	4	578	500	5	1	.	.
2	1	2	2	218	1	3	177	500	5	1	.	.
2	1	2	2	219	4	1	184	500	4	.	1	.
2	1	2	2	220	4	3	NaN	-1	-1	.	.	1
2	1	2	2	221	2	1	NaN	-1	-1	.	.	1
2	1	2	2	222	2	3	NaN	-1	-1	.	.	1
2	1	2	2	223	2	3	182	500	5	1	.	.
2	1	2	2	224	3	2	303	500	4	.	1	.
2	1	2	2	225	1	1	556	500	5	1	.	.
2	1	2	2	226	1	4	70	500	5	1	.	.
2	1	2	2	227	3	3	409	500	5	1	.	.
2	1	2	2	228	4	3	499	500	4	.	1	.
2	1	2	2	229	3	2	NaN	-1	-1	.	.	1
2	1	2	2	230	3	3	104	500	4	.	1	.
2	1	2	2	231	3	4	323	500	5	1	.	.
2	1	2	2	232	3	1	143	500	4	.	1	.
2	1	2	2	233	1	2	691	500	5	1	.	.
2	1	2	2	234	1	2	186	500	5	1	.	.
2	1	2	2	235	4	2	163	500	4	.	1	.
2	1	2	2	236	1	4	172	500	5	1	.	.
2	1	2	2	237	3	1	431	500	5	1	.	.
2	1	2	2	238	4	4	609	500	5	1	.	.
2	1	2	2	239	4	1	51	500	4	.	1	.
2	1	2	2	240	1	3	391	500	5	1	.	.
2	1	2	2	241	3	4	174	500	4	.	1	.
2	1	2	2	242	1	1	246	500	5	1	.	.
2	1	2	2	243	1	1	259	500	5	1	.	.
2	1	2	2	244	2	1	1207	500	4	.	1	.
2	1	2	2	245	1	4	NaN	-1	-1	.	.	1
2	1	2	2	246	2	4	NaN	-1	-1	.	.	1
2	1	2	2	247	2	2	NaN	-1	-1	.	.	1
2	1	2	2	248	3	2	NaN	-1	-1	.	.	1
2	1	2	2	249	3	3	NaN	-1	-1	.	.	1
2	1	2	2	250	1	2	205	500	5	1	.	.
2	1	2	2	251	1	3	667	500	4	.	1	.
2	1	2	2	252	1	2	NaN	-1	-1	.	.	1
2	1	2	2	253	2	2	NaN	-1	-1	.	.	1
2	1	2	1	254	1	4	181	500	5	1	.	.
2	1	2	1	255	3	4	571	500	5	1	.	.
2	1	2	1	256	4	1	560	500	5	1	.	.
2	1	2	1	257	1	3	65	500	5	1	.	.
2	1	2	1	258	3	2	155	500	4	.	1	.
2	1	2	1	259	4	4	286	500	5	1	.	.
2	1	2	1	260	2	3	306	500	5	1	.	.
2	1	2	1	261	2	1	168	500	4	.	1	.
2	1	2	1	262	4	2	415	500	5	1	.	.
2	1	2	1	263	4	3	92	500	4	.	1	.
2	1	2	2	264	4	3	606	500	5	1	.	.
2	1	2	2	265	4	2	293	500	4	.	1	.
2	1	2	2	266	3	1	941	500	4	.	1	.
2	1	2	2	267	4	1	84	500	4	.	1	.
2	1	2	2	268	2	4	583	500	5	1	.	.
2	1	2	2	269	3	3	63	500	5	1	.	.
2	1	2	2	270	1	1	1302	500	5	1	.	.
2	1	2	2	271	2	4	NaN	-1	-1	.	.	1
2	1	2	2	272	4	4	NaN	-1	-1	.	.	1
2	1	2	2	273	4	1	NaN	-1	-1	.	.	1
2	1	2	2	274	3	2	104	500	5	1	.	.
2	1	2	2	275	4	3	NaN	-1	-1	.	.	1
2	1	2	2	276	4	4	NaN	-1	-1	.	.	1
2	1	2	2	277	2	1	NaN	-1	-1	.	.	1
2	1	2	2	278	4	2	38	500	5	1	.	.
2	1	2	2	279	3	1	310	500	4	.	1	.
2	1	2	2	280	1	1	1076	500	5	1	.	.
2	1	2	2	281	4	4	196	500	4	.	1	.
2	1	2	2	282	4	2	NaN	-1	-1	.	.	1
2	1	2	2	283	4	1	190	500	4	.	1	.
2	1	2	2	284	2	3	52	500	5	1	.	.
2	1	2	2	285	3	3	98	500	5	1	.	.
2	1	2	2	286	4	3	277	500	5	1	.	.
2	1	2	2	287	4	2	393	500	4	.	1	.
2	1	2	2	288	2	2	198	500	5	1	.	.
2	1	2	2	289	4	1	219	500	5	1	.	.
2	1	2	2	290	2	4	353	500	5	1	.	.
2	1	2	2	291	1	3	96	500	4	.	1	.
2	1	2	2	292	2	2	845	500	5	1	.	.
2	1	2	2	293	3	4	94	500	4	.	1	.
2	1	2	2	294	2	1	NaN	-1	-1	.	.	1
2	1	2	2	295	3	4	204	500	5	1	.	.
2	1	2	2	296	1	2	473	500	5	1	.	.
2	1	2	2	297	3	2	1253	500	4	.	1	.
2	1	2	2	298	3	1	90	500	5	1	.	.
2	1	2	2	299	4	3	288	500	5	1	.	.
2	1	2	2	300	2	3	274	500	4	.	1	.
2	1	2	2	301	1	4	NaN	-1	-1	.	.	1
2	1	2	2	302	4	4	40	500	5	1	.	.
2	1	2	2	303	3	3	80	500	5	1	.	.
2	2	1	1	0	1	4	182	500	5	1	.	.
2	2	1	1	1	2	1	170	500	4	.	1	.
2	2	1	1	2	3	1	82	500	4	.	1	.
2	2	1	1	3	4	3	17	500	5	1	.	.
2	2	1	1	4	2	1	88	500	4	.	1	.
2	2	1	1	5	3	2	155	500	4	.	1	.
2	2	1	1	6	3	3	183	500	5	1	.	.
2	2	1	1	7	1	2	33	500	4	.	1	.
2	2	1	1	8	4	2	327	500	5	1	.	.
2	2	1	1	9	2	2	91	500	5	1	.	.
2	2	1	1	10	3	4	82	500	4	.	1	.
2	2	1	1	11	2	3	88	500	4	.	1	.
2	2	1	1	12	1	1	557	500	5	1	.	.
2	2	1	1	13	4	4	189	500	5	1	.	.
2	2	1	2	14	1	3	272	500	4	.	1	.
2	2	1	2	15	4	3	182	500	5	1	.	.
2	2	1	2	16	2	4	188	500	5	1	.	.
2	2	1	2	17	2	3	371	500	5	1	.	.
2	2	1	2	18	4	2	579	500	4	.	1	.
2	2	1	2	19	1	2	NaN	-1	-1	.	.	1
2	2	1	2	20	4	1	232	500	5	1	.	.
2	2	1	2	21	2	4	629	500	4	.	1	.
2	2	1	2	22	1	3	204	500	5	1	.	.
2	2	1	2	23	2	1	361	500	4	.	1	.
2	2	1	2	24	3	2	174	500	5	1	.	.
2	2	1	2	25	3	4	184	500	5	1	.	.
2	2	1	2	26	2	2	320	500	5	1	.	.
2	2	1	2	27	4	4	409	500	5	1	.	.
2	2	1	2	28	4	1	393	500	5	1	.	.
2	2	1	2	29	3	1	55	500	5	1	.	.
2	2	1	2	30	2	3	918	500	5	1	.	.
2	2	1	2	31	1	4	74	500	4	.	1	.
2	2	1	2	32	3	3	173	500	4	.	1	.
2	2	1	2	33	1	1	194	500	4	.	1	.
2	2	1	2	34	3	3	167	500	4	.	1	.
2	2	1	2	35	4	3	33	500	5	1	.	.
2	2	1	2	36	1	4	397	500	5	1	.	.
2	2	1	2	37	2	4	394	500	5	1	.	.
2	2	1	2	38	3	4	520	500	5	1	.	.
2	2	1	2	39	2	1	170	500	5	1	.	.
2	2	1	2	40	1	2	394	500	4	.	1	.
2	2	1	2	41	2	2	65	500	5	1	.	.
2	2	1	2	42	2	2	274	500	5	1	.	.
2	2	1	2	43	2	4	193	500	4	.	1	.
2	2	1	2	44	1	3	65	500	5	1	.	.
2	2	1	2	45	3	2	455	500	5	1	.	.
2	2	1	2	46	3	1	198	500	4	.	1	.
2	2	1	2	47	4	2	56	500	5	1	.	.
2	2	1	2	48	3	3	238	500	4	.	1	.
2	2	1	2	49	4	4	477	500	4	.	1	.
2	2	1	2	50	2	1	155	500	5	1	.	.
2	2	1	2	51	4	3	513	500	4	.	1	.
2	2	1	2	52	3	2	183	500	4	.	1	.
2	2	1	2	53	1	1	195	500	5	1	.	.
2	2	1	1	54	4	2	337	500	5	1	.	.
2	2	1	1	55	2	3	230	500	5	1	.	.
2	2	1	1	56	3	4	152	500	4	.	1	.
2	2	1	1	57	4	2	139	500	4	.	1	.
2	2	1	1	58	1	4	168	500	4	.	1	.
2	2	1	1	59	4	4	322	500	5	1	.	.
2	2	1	1	60	1	2	232	500	4	.	1	.
2	2	1	1	61	4	1	40	500	4	.	1	.
2	2	1	1	62	2	1	107	500	4	.	1	.
2	2	1	1	63	3	1	33	500	5	1	.	.
2	2	1	2	64	1	3	404	500	4	.	1	.
2	2	1	2	65	1	1	46	500	5	1	.	.
2	2	1	2	66	4	1	496	500	4	.	1	.
2	2	1	2	67	4	2	323	500	5	1	.	.
2	2	1	2	68	3	1	69	500	5	1	.	.
2	2	1	2	69	2	4	297	500	5	1	.	.
2	2	1	2	70	1	1	502	500	5	1	.	.
2	2	1	2	71	2	3	58	500	4	.	1	.
2	2	1	2	72	2	3	72	500	5	1	.	.
2	2	1	2	73	2	4	331	500	4	.	1	.
2	2	1	2	74	1	2	241	500	5	1	.	.
2	2	1	2	75	2	1	172	500	4	.	1	.
2	2	1	2	76	2	2	179	500	5	1	.	.
2	2	1	2	77	3	4	209	500	4	.	1	.
2	2	1	2	78	3	2	83	500	4	.	1	.
2	2	1	2	79	2	1	115	500	5	1	.	.
2	2	1	2	80	4	3	582	500	5	1	.	.
2	2	1	2	81	1	3	195	500	5	1	.	.
2	2	1	2	82	2	4	189	500	4	.	1	.
2	2	1	2	83	3	3	180	500	5	1	.	.
2	2	1	2	84	2	3	NaN	-1	-1	.	.	1
2	2	1	2	85	1	4	211	500	5	1	.	.
2	2	1	2	86	2	2	300	500	5	1	.	.
2	2	1	2	87	2	1	316	500	5	1	.	.
2	2	1	2	88	4	4	212	500	4	.	1	.
2	2	1	2	89	4	1	24	500	5	1	.	.
2	2	1	2	90	2	3	496	500	5	1	.	.
2	2	1	2	91	3	3	680	500	4	.	1	.
2	2	1	2	92	3	4	NaN	-1	-1	.	.	1
2	2	1	2	93	1	1	514	500	4	.	1	.
2	2	1	2	94	4	3	773	500	5	1	.	.
2	2	1	2	95	1	2	263	500	5	1	.	.
2	2	1	2	96	4	2	344	500	4	.	1	.
2	2	1	2	97	1	3	196	500	5	1	.	.
2	2	1	2	98	4	4	324	500	5	1	.	.
2	2	1	2	99	1	4	593	500	5	1	.	.
2	2	1	2	100	3	2	281	500	4	.	1	.
2	2	1	2	101	1	3	50	500	4	.	1	.
2	2	1	2	102	2	4	317	500	4	.	1	.
2	2	1	2	103	1	2	74	500	5	1	.	.
2	2	1	1	104	2	2	349	500	5	1	.	.
2	2	1	1	105	1	1	240	500	5	1	.	.
2	2	1	1	106	2	4	360	500	4	.	1	.
2	2	1	1	107	1	4	162	500	5	1	.	.
2	2	1	1	108	3	1	195	500	4	.	1	.
2	2	1	1	109	3	1	51	500	4	.	1	.
2	2	1	1	110	4	4	197	500	4	.	1	.
2	2	1	1	111	1	1	179	500	4	.	1	.
2	2	1	1	112	3	3	268	500	5	1	.	.
2	2	1	1	113	2	3	640	500	4	.	1	.
2	2	1	2	114	3	4	319	500	4	.	1	.
2	2	1	2	115	4	1	45	500	4	.	1	.
2	2	1	2	116	3	2	627	500	5	1	.	.
2	2	1	2	117	4	3	214	500	5	1	.	.
2	2	1	2	118	4	2	367	500	4	.	1	.
2	2	1	2	119	4	1	191	500	5	1	.	.
2	2	1	2	120	3	3	320	500	5	1	.	.
2	2	1	2	121	1	4	192	500	5	1	.	.
2	2	1	2	122	1	2	42	500	4	.	1	.
2	2	1	2	123	4	4	348	500	5	1	.	.
2	2	1	2	124	1	3	426	500	5	1	.	.
2	2	1	2	125	4	2	17	500	5	1	.	.
2	2	1	2	126	3	1	226	500	4	.	1	.
2	2	1	2	127	1	4	41	500	5	1	.	.
2	2	1	2	128	3	4	242	500	4	.	1	.
2	2	1	2	129	3	2	41	500	4	.	1	.
2	2	1	2	130	4	3	146	500	5	1	.	.
2	2	1	2	131	2	1	175	500	4	.	1	.
2	2	1	2	132	2	2	283	500	5	1	.	.
2	2	1	2	133	3	1	338	500	4	.	1	.
2	2	1	2	134	4	1	56	500	5	1	.	.
2	2	1	2	135	2	3	364	500	5	1	.	.
2	2	1	2	136	1	2	222	500	5	1	.	.
2	2	1	2	137	2	4	167	500	5	1	.	.
2	2	1	2	138	1	1	332	500	5	1	.	.
2	2	1	2	139	3	3	44	500	4	.	1	.
2	2	1	2	140	3	4	17	500	5	1	.	.
2	2	1	2	141	3	2	161	500	5	1	.	.
2	2	1	2	142	3	1	268	500	4	.	1	.
2	2	1	2	143	1	3	429	500	5	1	.	.
2	2	1	2	144	1	4	288	500	4	.	1	.
2	2	1	2	145	3	2	49	500	5	1	.	.
2	2	1	2	146	4	3	334	500	5	1	.	.
2	2	1	2	147	4	2	196	500	4	.	1	.
2	2	1	2	148	2	2	463	500	5	1	.	.
2	2	1	2	149	2	1	468	500	5	1	.	.
2	2	1	2	150	1	3	172	500	5	1	.	.
2	2	1	2	151	4	4	464	500	5	1	.	.
2	2	1	2	152	1	2	185	500	5	1	.	.
2	2	1	2	153	3	3	766	500	4	.	1	.
2	2	1	1	154	3	4	286	500	5	1	.	.
2	2	1	1	155	1	1	518	500	5	1	.	.
2	2	1	1	156	2	4	451	500	5	1	.	.
2	2	1	1	157	4	3	193	500	4	.	1	.
2	2	1	1	158	4	4	322	500	5	1	.	.
2	2	1	1	159	2	2	91	500	4	.	1	.
2	2	1	1	160	2	3	171	500	4	.	1	.
2	2	1	1	161	3	2	161	500	4	.	1	.
2	2	1	1	162	1	4	302	500	4	.	1	.
2	2	1	1	163	4	2	338	500	5	1	.	.
2	2	1	2	164	4	1	286	500	5	1	.	.
2	2	1	2	165	1	3	568	500	5	1	.	.
2	2	1	2	166	1	2	316	500	5	1	.	.
2	2	1	2	167	1	1	218	500	4	.	1	.
2	2	1	2	168	3	1	192	500	5	1	.	.
2	2	1	2	169	3	3	99	500	5	1	.	.
2	2	1	2	170	4	2	199	500	4	.	1	.
2	2	1	2	171	4	3	561	500	4	.	1	.
2	2	1	2	172	2	1	625	500	4	.	1	.
2	2	1	2	173	3	4	245	500	5	1	.	.
2	2	1	2	174	3	2	460	500	5	1	.	.
[truncated: 2,865 more rows]
