# Supplementary material for: Intranasal oxytocin selectively modulates the behavior of rhesus monkeys in an expression matching task
Source: Sci Rep. 2019 Oct 23;9:15187. doi: 10.1038/s41598-019-51422-3 (PMC6811679; doi:10.1038/s41598-019-51422-3)
Supplement: Supplementary file 3 — Supplementary Dataset 2 [file 41598_2019_51422_MOESM3_ESM.csv]

Subject(1=IK,2=JJ,3=SM,4=TM)	Treatment (1 = saline, 2 = oxytocin)	Block	TrialType (1=main,2=test)	Trial	SampleCondition (1 = N, 2 = LS, 3 = FG, 4 = Th)	SampleID (1 = A, 2 = B, 3 = C, 4 = D)	Time1	select	Response (5=Correct,4=Incorrect)	CorrectTrials	Incorrect	Abort
1	1	1	1	0	4	2	402	500	5	1	.	.
1	1	1	1	1	3	2	425	500	5	1	.	.
1	1	1	1	2	4	1	250	500	5	1	.	.
1	1	1	1	3	3	3	221	500	5	1	.	.
1	1	1	1	4	1	2	208	500	5	1	.	.
1	1	1	1	5	3	1	358	500	5	1	.	.
1	1	1	1	6	2	4	366	500	5	1	.	.
1	1	1	1	7	3	4	NaN	-1	-1	.	.	1
1	1	1	1	8	3	2	400	500	5	1	.	.
1	1	1	1	9	4	4	392	500	5	1	.	.
1	1	1	1	10	3	4	362	500	5	1	.	.
1	1	1	1	11	2	3	383	500	5	1	.	.
1	1	1	1	12	3	1	214	500	5	1	.	.
1	1	1	1	13	1	1	461	500	5	1	.	.
1	1	1	2	14	3	3	218	500	5	1	.	.
1	1	1	2	15	1	3	394	500	5	1	.	.
1	1	1	2	16	4	3	466	500	4	.	1	.
1	1	1	2	17	3	1	186	500	5	1	.	.
1	1	1	2	18	4	3	250	500	5	1	.	.
1	1	1	2	19	4	4	237	500	5	1	.	.
1	1	1	2	20	1	4	399	500	5	1	.	.
1	1	1	2	21	2	2	362	500	4	.	1	.
1	1	1	2	22	3	4	832	500	5	1	.	.
1	1	1	2	23	1	4	221	500	4	.	1	.
1	1	1	2	24	4	1	236	500	5	1	.	.
1	1	1	2	25	2	1	372	500	4	.	1	.
1	1	1	2	26	2	4	203	500	4	.	1	.
1	1	1	2	27	3	2	408	500	5	1	.	.
1	1	1	2	28	1	1	732	500	4	.	1	.
1	1	1	2	29	2	1	231	500	5	1	.	.
1	1	1	2	30	2	2	475	500	5	1	.	.
1	1	1	2	31	1	3	456	500	5	1	.	.
1	1	1	2	32	1	2	219	500	4	.	1	.
1	1	1	2	33	4	2	190	500	4	.	1	.
1	1	1	2	34	3	3	1163	500	5	1	.	.
1	1	1	2	35	4	1	365	500	5	1	.	.
1	1	1	2	36	4	4	920	500	4	.	1	.
1	1	1	2	37	4	2	NaN	-1	-1	.	.	1
1	1	1	2	38	3	1	696	500	4	.	1	.
1	1	1	2	39	1	1	207	500	5	1	.	.
1	1	1	2	40	1	4	206	500	5	1	.	.
1	1	1	2	41	2	3	361	500	5	1	.	.
1	1	1	2	42	3	4	212	500	4	.	1	.
1	1	1	2	43	4	3	255	500	4	.	1	.
1	1	1	2	44	3	3	192	500	5	1	.	.
1	1	1	2	45	2	3	395	500	4	.	1	.
1	1	1	2	46	2	4	258	500	5	1	.	.
1	1	1	2	47	4	4	395	500	4	.	1	.
1	1	1	2	48	4	2	512	500	5	1	.	.
1	1	1	2	49	4	3	192	500	4	.	1	.
1	1	1	2	50	4	1	232	500	5	1	.	.
1	1	1	2	51	1	2	343	500	4	.	1	.
1	1	1	2	52	2	2	194	500	4	.	1	.
1	1	1	2	53	3	2	222	500	5	1	.	.
1	1	1	1	54	3	1	226	500	5	1	.	.
1	1	1	1	55	2	1	360	500	4	.	1	.
1	1	1	1	56	4	2	207	500	4	.	1	.
1	1	1	1	57	3	2	394	500	5	1	.	.
1	1	1	1	58	1	3	241	500	5	1	.	.
1	1	1	1	59	1	2	420	500	5	1	.	.
1	1	1	1	60	2	2	188	500	5	1	.	.
1	1	1	1	61	1	1	336	500	5	1	.	.
1	1	1	1	62	2	3	236	500	5	1	.	.
1	1	1	1	63	4	3	394	500	5	1	.	.
1	1	1	2	64	3	3	446	500	4	.	1	.
1	1	1	2	65	4	4	199	500	5	1	.	.
1	1	1	2	66	2	1	373	500	4	.	1	.
1	1	1	2	67	1	3	174	500	4	.	1	.
1	1	1	2	68	4	1	215	500	5	1	.	.
1	1	1	2	69	2	4	368	500	4	.	1	.
1	1	1	2	70	2	3	245	500	4	.	1	.
1	1	1	2	71	4	2	226	500	5	1	.	.
1	1	1	2	72	4	3	227	500	5	1	.	.
1	1	1	2	73	2	2	215	500	4	.	1	.
1	1	1	2	74	3	4	378	500	5	1	.	.
1	1	1	2	75	3	4	472	500	5	1	.	.
1	1	1	2	76	4	1	370	500	5	1	.	.
1	1	1	2	77	3	1	238	500	5	1	.	.
1	1	1	2	78	2	4	917	500	4	.	1	.
1	1	1	2	79	3	3	261	500	5	1	.	.
1	1	1	2	80	4	4	227	500	5	1	.	.
1	1	1	2	81	2	1	356	500	5	1	.	.
1	1	1	2	82	2	2	578	500	5	1	.	.
1	1	1	2	83	1	4	179	500	4	.	1	.
1	1	1	2	84	3	2	231	500	5	1	.	.
1	1	1	2	85	2	4	222	500	4	.	1	.
1	1	1	2	86	3	2	403	500	5	1	.	.
1	1	1	2	87	3	4	250	500	5	1	.	.
1	1	1	2	88	3	1	383	500	5	1	.	.
1	1	1	2	89	3	3	429	500	4	.	1	.
1	1	1	2	90	4	2	741	500	5	1	.	.
1	1	1	2	91	4	3	504	500	4	.	1	.
1	1	1	2	92	4	1	197	500	5	1	.	.
1	1	1	2	93	2	3	198	500	4	.	1	.
1	1	1	2	94	2	1	476	500	4	.	1	.
1	1	1	2	95	2	2	237	500	4	.	1	.
1	1	1	2	96	4	4	250	500	4	.	1	.
1	1	1	2	97	2	3	218	500	5	1	.	.
1	1	1	2	98	4	2	601	500	4	.	1	.
1	1	1	2	99	1	2	382	500	4	.	1	.
1	1	1	2	100	1	4	664	500	4	.	1	.
1	1	1	2	101	4	4	374	500	4	.	1	.
1	1	1	2	102	3	2	200	500	5	1	.	.
1	1	1	2	103	3	1	347	500	5	1	.	.
1	1	1	1	104	1	3	253	500	5	1	.	.
1	1	1	1	105	3	3	322	500	5	1	.	.
1	1	1	1	106	4	3	340	500	5	1	.	.
1	1	1	1	107	1	1	233	500	5	1	.	.
1	1	1	1	108	2	4	377	500	4	.	1	.
1	1	1	1	109	3	4	571	500	4	.	1	.
1	1	1	1	110	4	1	389	500	5	1	.	.
1	1	1	1	111	1	4	194	500	5	1	.	.
1	1	1	1	112	1	3	232	500	4	.	1	.
1	1	1	1	113	4	1	540	500	5	1	.	.
1	1	1	2	114	3	1	233	500	5	1	.	.
1	1	1	2	115	1	1	370	500	4	.	1	.
1	1	1	2	116	4	2	414	500	4	.	1	.
1	1	1	2	117	4	4	364	500	4	.	1	.
1	1	1	2	118	3	3	211	500	5	1	.	.
1	1	1	2	119	1	2	394	500	5	1	.	.
1	1	1	2	120	2	1	370	500	4	.	1	.
1	1	1	2	121	1	2	212	500	4	.	1	.
1	1	1	2	122	2	3	397	500	4	.	1	.
1	1	1	2	123	2	2	214	500	5	1	.	.
1	1	1	2	124	1	3	825	500	5	1	.	.
1	1	1	2	125	1	1	245	500	5	1	.	.
1	1	1	2	126	3	4	390	500	5	1	.	.
1	1	1	2	127	4	3	438	500	5	1	.	.
1	1	1	2	128	3	2	348	500	5	1	.	.
1	1	1	2	129	3	1	225	500	5	1	.	.
1	1	1	2	130	1	4	216	500	5	1	.	.
1	1	1	2	131	3	3	363	500	5	1	.	.
1	1	1	2	132	2	1	376	500	4	.	1	.
1	1	1	2	133	1	3	543	500	4	.	1	.
1	1	1	2	134	4	1	191	500	4	.	1	.
1	1	1	2	135	4	2	217	500	5	1	.	.
1	1	1	2	136	3	4	192	500	5	1	.	.
1	1	1	2	137	4	4	206	500	5	1	.	.
1	1	1	2	138	1	4	642	500	5	1	.	.
1	1	1	2	139	1	2	266	500	5	1	.	.
1	1	1	2	140	2	4	212	500	4	.	1	.
1	1	1	2	141	4	3	405	500	5	1	.	.
1	1	1	2	142	1	1	219	500	5	1	.	.
1	1	1	2	143	4	1	360	500	5	1	.	.
1	1	1	2	144	3	2	208	500	5	1	.	.
1	1	1	2	145	2	3	428	500	5	1	.	.
1	1	1	2	146	2	4	195	500	5	1	.	.
1	1	1	2	147	2	2	459	500	4	.	1	.
1	1	1	2	148	2	1	361	500	4	.	1	.
1	1	1	2	149	2	2	239	500	4	.	1	.
1	1	1	2	150	3	1	227	500	5	1	.	.
1	1	1	2	151	1	1	208	500	5	1	.	.
1	1	1	2	152	4	3	398	500	5	1	.	.
1	1	1	2	153	3	4	225	500	5	1	.	.
1	1	1	1	154	4	4	190	500	5	1	.	.
1	1	1	1	155	4	2	178	500	5	1	.	.
1	1	1	1	156	1	4	209	500	5	1	.	.
1	1	1	1	157	3	3	384	500	5	1	.	.
1	1	1	1	158	2	3	228	500	5	1	.	.
1	1	1	1	159	3	2	381	500	5	1	.	.
1	1	1	1	160	1	2	377	500	5	1	.	.
1	1	1	1	161	2	1	199	500	5	1	.	.
1	1	1	1	162	3	4	207	500	5	1	.	.
1	1	1	1	163	4	3	199	500	5	1	.	.
1	1	1	2	164	3	2	464	500	5	1	.	.
1	1	1	2	165	2	4	197	500	4	.	1	.
1	1	1	2	166	4	4	200	500	5	1	.	.
1	1	1	2	167	2	2	225	500	5	1	.	.
1	1	1	2	168	3	1	270	500	5	1	.	.
1	1	1	2	169	1	3	200	500	5	1	.	.
1	1	1	2	170	1	3	212	500	4	.	1	.
1	1	1	2	171	4	2	219	500	5	1	.	.
1	1	1	2	172	3	3	367	500	5	1	.	.
1	1	1	2	173	4	1	244	500	4	.	1	.
1	1	1	2	174	2	3	198	500	4	.	1	.
1	1	1	2	175	1	1	208	500	5	1	.	.
1	1	1	2	176	3	2	412	500	5	1	.	.
1	1	1	2	177	1	2	388	500	4	.	1	.
1	1	1	2	178	1	4	208	500	5	1	.	.
1	1	1	2	179	3	3	345	500	5	1	.	.
1	1	1	2	180	2	4	214	500	4	.	1	.
1	1	1	2	181	3	4	385	500	5	1	.	.
1	1	1	2	182	1	4	229	500	5	1	.	.
1	1	1	2	183	2	1	365	500	4	.	1	.
1	1	1	2	184	3	1	619	500	5	1	.	.
1	1	1	2	185	1	2	213	500	5	1	.	.
1	1	1	2	186	2	2	584	500	5	1	.	.
1	1	1	2	187	1	1	338	500	4	.	1	.
1	1	1	2	188	4	4	227	500	5	1	.	.
1	1	1	2	189	4	2	381	500	5	1	.	.
1	1	1	2	190	4	1	199	500	5	1	.	.
1	1	1	2	191	1	3	354	500	4	.	1	.
1	1	1	2	192	2	4	227	500	4	.	1	.
1	1	1	2	193	3	2	1065	500	5	1	.	.
1	1	1	2	194	4	3	447	500	5	1	.	.
1	1	1	2	195	4	3	347	500	4	.	1	.
1	1	1	2	196	4	1	583	500	5	1	.	.
1	1	1	2	197	1	4	364	500	4	.	1	.
1	1	1	2	198	2	1	234	500	4	.	1	.
1	1	1	2	199	3	4	451	500	4	.	1	.
1	1	1	2	200	1	2	179	500	4	.	1	.
1	1	1	2	201	1	1	573	500	5	1	.	.
1	1	1	2	202	3	3	368	500	5	1	.	.
1	1	1	2	203	3	1	212	500	4	.	1	.
1	1	1	1	204	1	3	230	500	5	1	.	.
1	1	1	1	205	1	1	206	500	5	1	.	.
1	1	1	1	206	4	2	338	500	5	1	.	.
1	1	1	1	207	1	3	393	500	5	1	.	.
1	1	1	1	208	2	3	189	500	5	1	.	.
1	1	1	1	209	2	3	210	500	5	1	.	.
1	1	1	1	210	2	2	352	500	5	1	.	.
1	1	1	1	211	2	1	198	500	5	1	.	.
1	1	1	1	212	4	4	195	500	5	1	.	.
1	1	1	1	213	1	4	250	500	5	1	.	.
1	1	1	2	214	1	2	391	500	5	1	.	.
1	1	1	2	215	3	1	204	500	5	1	.	.
1	1	1	2	216	2	4	811	500	5	1	.	.
1	1	1	2	217	1	3	213	500	5	1	.	.
1	1	1	2	218	2	3	NaN	-1	-1	.	.	1
1	1	1	2	219	2	4	210	500	4	.	1	.
1	1	1	2	220	2	2	435	500	4	.	1	.
1	1	1	2	221	3	2	230	500	5	1	.	.
1	1	1	2	222	3	3	214	500	5	1	.	.
1	1	1	2	223	1	4	245	500	4	.	1	.
1	1	1	2	224	2	1	360	500	4	.	1	.
1	1	1	2	225	2	4	205	500	4	.	1	.
1	1	1	2	226	1	1	423	500	5	1	.	.
1	1	1	2	227	4	4	420	500	5	1	.	.
1	1	1	2	228	4	3	446	500	5	1	.	.
1	1	1	2	229	4	1	229	500	5	1	.	.
1	1	1	2	230	2	2	197	500	5	1	.	.
1	1	1	2	231	1	2	367	500	4	.	1	.
1	1	1	2	232	3	4	210	500	5	1	.	.
1	1	1	2	233	2	1	232	500	5	1	.	.
1	1	1	2	234	4	2	348	500	5	1	.	.
1	1	1	2	235	1	4	399	500	5	1	.	.
1	1	1	2	236	3	1	190	500	5	1	.	.
1	1	1	2	237	1	1	221	500	5	1	.	.
1	1	1	2	238	3	3	375	500	5	1	.	.
1	1	1	2	239	1	3	227	500	5	1	.	.
1	1	1	2	240	1	2	213	500	4	.	1	.
1	1	1	2	241	2	3	436	500	4	.	1	.
1	1	1	2	242	1	1	375	500	4	.	1	.
1	1	1	2	243	4	4	285	500	4	.	1	.
1	1	1	2	244	2	3	NaN	-1	-1	.	.	1
1	1	1	2	245	4	2	228	500	5	1	.	.
1	1	1	2	246	2	2	NaN	-1	-1	.	.	1
1	1	1	2	247	4	1	197	500	4	.	1	.
1	1	1	2	248	3	4	702	500	5	1	.	.
1	1	1	2	249	2	1	348	500	5	1	.	.
1	1	1	2	250	1	4	190	500	5	1	.	.
1	1	1	2	251	2	4	200	500	5	1	.	.
1	1	1	2	252	2	2	205	500	4	.	1	.
1	1	1	2	253	3	2	210	500	5	1	.	.
1	1	1	1	254	4	3	228	500	5	1	.	.
1	1	1	1	255	1	2	360	500	5	1	.	.
1	1	1	1	256	3	2	394	500	5	1	.	.
1	1	1	1	257	4	3	348	500	5	1	.	.
1	1	1	1	258	2	4	360	500	5	1	.	.
1	1	1	1	259	2	1	463	500	4	.	1	.
1	1	1	1	260	2	3	359	500	5	1	.	.
1	1	1	1	261	3	1	388	500	5	1	.	.
1	1	1	1	262	2	2	235	500	5	1	.	.
1	1	1	1	263	4	2	226	500	5	1	.	.
1	1	1	2	264	1	3	180	500	5	1	.	.
1	1	1	2	265	3	3	402	500	5	1	.	.
1	1	1	2	266	2	4	224	500	4	.	1	.
1	1	1	2	267	4	4	NaN	-1	-1	.	.	1
1	1	1	2	268	1	3	234	500	5	1	.	.
1	1	1	2	269	4	1	225	500	4	.	1	.
1	1	1	2	270	2	3	210	500	4	.	1	.
1	1	1	2	271	3	4	215	500	4	.	1	.
1	1	1	2	272	2	1	194	500	5	1	.	.
1	1	1	2	273	1	2	667	500	5	1	.	.
1	1	1	2	274	4	4	399	500	5	1	.	.
1	1	1	2	275	3	2	728	500	5	1	.	.
1	1	1	2	276	1	4	207	500	4	.	1	.
1	1	1	2	277	1	1	221	500	5	1	.	.
1	1	1	2	278	1	4	402	500	5	1	.	.
1	1	1	2	279	4	3	531	500	5	1	.	.
1	1	1	2	280	1	3	348	500	5	1	.	.
1	1	1	2	281	4	1	196	500	5	1	.	.
1	1	1	2	282	1	1	426	500	5	1	.	.
1	1	1	2	283	3	1	357	500	5	1	.	.
1	1	1	2	284	3	3	404	500	5	1	.	.
1	1	1	2	285	4	2	187	500	5	1	.	.
1	1	1	2	286	1	2	359	500	4	.	1	.
1	1	1	2	287	3	4	249	500	5	1	.	.
1	1	1	2	288	1	4	368	500	4	.	1	.
1	1	1	2	289	2	2	200	500	5	1	.	.
1	1	1	2	290	3	2	349	500	5	1	.	.
1	1	1	2	291	4	1	239	500	5	1	.	.
1	1	1	2	292	3	3	372	500	5	1	.	.
1	1	1	2	293	4	2	241	500	5	1	.	.
1	1	1	2	294	1	1	219	500	5	1	.	.
1	1	1	2	295	4	4	211	500	5	1	.	.
1	1	1	2	296	3	1	226	500	5	1	.	.
1	1	1	2	297	1	2	250	500	4	.	1	.
1	1	1	2	298	3	4	191	500	5	1	.	.
1	1	1	2	299	2	4	381	500	4	.	1	.
1	1	1	2	300	2	3	178	500	4	.	1	.
1	1	1	2	301	2	1	821	500	4	.	1	.
1	1	1	2	302	1	3	184	500	4	.	1	.
1	1	1	2	303	2	4	415	500	5	1	.	.
1	1	2	1	0	4	3	NaN	-1	-1	.	.	1
1	1	2	1	1	3	2	NaN	-1	-1	.	.	1
1	1	2	1	2	4	3	NaN	-1	-1	.	.	1
1	1	2	1	3	3	3	361	500	5	1	.	.
1	1	2	1	4	1	3	NaN	-1	-1	.	.	1
1	1	2	1	5	3	1	404	500	5	1	.	.
1	1	2	1	6	2	1	378	500	5	1	.	.
1	1	2	1	7	3	4	231	500	5	1	.	.
1	1	2	1	8	3	1	214	500	5	1	.	.
1	1	2	1	9	4	4	206	500	5	1	.	.
1	1	2	1	10	3	2	347	500	5	1	.	.
1	1	2	1	11	2	2	343	500	5	1	.	.
1	1	2	1	12	3	3	189	500	5	1	.	.
1	1	2	1	13	1	1	375	500	5	1	.	.
1	1	2	2	14	3	4	230	500	5	1	.	.
1	1	2	2	15	1	2	183	500	5	1	.	.
1	1	2	2	16	4	2	235	500	4	.	1	.
1	1	2	2	17	3	4	174	500	5	1	.	.
1	1	2	2	18	4	1	488	500	5	1	.	.
1	1	2	2	19	4	4	198	500	5	1	.	.
1	1	2	2	20	1	4	400	500	5	1	.	.
1	1	2	2	21	2	3	232	500	5	1	.	.
1	1	2	2	22	3	2	NaN	-1	-1	.	.	1
1	1	2	2	23	1	1	241	500	4	.	1	.
1	1	2	2	24	4	2	222	500	5	1	.	.
1	1	2	2	25	2	2	219	500	5	1	.	.
1	1	2	2	26	2	1	196	500	5	1	.	.
1	1	2	2	27	3	1	418	500	5	1	.	.
1	1	2	2	28	1	2	493	500	5	1	.	.
1	1	2	2	29	2	4	209	500	4	.	1	.
1	1	2	2	30	2	3	220	500	5	1	.	.
1	1	2	2	31	1	4	246	500	5	1	.	.
1	1	2	2	32	1	3	382	500	4	.	1	.
1	1	2	2	33	4	3	370	500	5	1	.	.
1	1	2	2	34	3	3	239	500	5	1	.	.
1	1	2	2	35	4	1	285	500	5	1	.	.
1	1	2	2	36	4	2	319	500	5	1	.	.
1	1	2	2	37	4	3	381	500	5	1	.	.
1	1	2	2	38	3	2	197	500	5	1	.	.
1	1	2	2	39	1	3	237	500	4	.	1	.
1	1	2	2	40	1	2	327	500	4	.	1	.
1	1	2	2	41	2	4	240	500	4	.	1	.
1	1	2	2	42	3	3	361	500	5	1	.	.
1	1	2	2	43	4	1	487	500	5	1	.	.
1	1	2	2	44	3	4	354	500	5	1	.	.
1	1	2	2	45	2	2	397	500	5	1	.	.
1	1	2	2	46	2	3	453	500	4	.	1	.
1	1	2	2	47	4	4	200	500	5	1	.	.
1	1	2	2	48	4	3	385	500	4	.	1	.
1	1	2	2	49	4	1	NaN	-1	-1	.	.	1
1	1	2	2	50	4	4	NaN	-1	-1	.	.	1
1	1	2	2	51	1	1	NaN	-1	-1	.	.	1
1	1	2	2	52	2	1	NaN	-1	-1	.	.	1
1	1	2	2	53	3	1	NaN	-1	-1	.	.	1
1	1	2	1	54	3	2	NaN	-1	-1	.	.	1
1	1	2	1	55	2	2	NaN	-1	-1	.	.	1
1	1	2	1	56	4	2	NaN	-1	-1	.	.	1
1	1	2	1	57	3	3	NaN	-1	-1	.	.	1
1	1	2	1	58	1	4	NaN	-1	-1	.	.	1
1	1	2	1	59	1	1	NaN	-1	-1	.	.	1
1	1	2	1	60	2	1	NaN	-1	-1	.	.	1
1	1	2	1	61	1	2	NaN	-1	-1	.	.	1
1	1	2	1	62	2	3	NaN	-1	-1	.	.	1
1	1	2	1	63	4	4	NaN	-1	-1	.	.	1
1	1	2	2	64	3	1	NaN	-1	-1	.	.	1
1	1	2	2	65	4	3	NaN	-1	-1	.	.	1
1	1	2	2	66	2	4	NaN	-1	-1	.	.	1
1	1	2	2	67	1	3	NaN	-1	-1	.	.	1
1	1	2	2	68	4	1	NaN	-1	-1	.	.	1
1	1	2	2	69	2	4	NaN	-1	-1	.	.	1
1	1	2	2	70	2	2	NaN	-1	-1	.	.	1
1	1	2	2	71	4	2	NaN	-1	-1	.	.	1
1	1	2	2	72	4	3	NaN	-1	-1	.	.	1
1	1	2	2	73	2	1	NaN	-1	-1	.	.	1
1	1	2	2	74	3	4	NaN	-1	-1	.	.	1
1	1	2	2	75	3	2	NaN	-1	-1	.	.	1
1	1	2	2	76	4	2	NaN	-1	-1	.	.	1
1	1	2	2	77	3	3	NaN	-1	-1	.	.	1
1	1	2	2	78	2	3	NaN	-1	-1	.	.	1
1	1	2	2	79	3	4	NaN	-1	-1	.	.	1
1	1	2	2	80	4	4	214	500	5	1	.	.
1	1	2	2	81	2	2	NaN	-1	-1	.	.	1
1	1	2	2	82	2	3	NaN	-1	-1	.	.	1
1	1	2	2	83	1	4	NaN	-1	-1	.	.	1
1	1	2	2	84	3	1	NaN	-1	-1	.	.	1
1	1	2	2	85	2	4	NaN	-1	-1	.	.	1
1	1	2	2	86	3	1	NaN	-1	-1	.	.	1
1	1	2	2	87	3	3	NaN	-1	-1	.	.	1
1	1	2	2	88	3	4	NaN	-1	-1	.	.	1
1	1	2	2	89	3	2	NaN	-1	-1	.	.	1
1	1	2	2	90	4	1	NaN	-1	-1	.	.	1
1	1	2	2	91	4	1	NaN	-1	-1	.	.	1
1	1	2	2	92	4	4	NaN	-1	-1	.	.	1
1	1	2	2	93	2	1	NaN	-1	-1	.	.	1
1	1	2	2	94	2	3	NaN	-1	-1	.	.	1
1	1	2	2	95	2	2	NaN	-1	-1	.	.	1
1	1	2	2	96	4	2	NaN	-1	-1	.	.	1
1	1	2	2	97	2	1	NaN	-1	-1	.	.	1
1	1	2	2	98	4	3	NaN	-1	-1	.	.	1
1	1	2	2	99	1	3	NaN	-1	-1	.	.	1
1	1	2	2	100	1	4	NaN	-1	-1	.	.	1
1	1	2	2	101	4	1	NaN	-1	-1	.	.	1
1	1	2	2	102	3	2	NaN	-1	-1	.	.	1
1	1	2	2	103	3	1	NaN	-1	-1	.	.	1
1	1	2	1	104	1	2	NaN	-1	-1	.	.	1
1	1	2	1	105	3	3	NaN	-1	-1	.	.	1
1	1	2	1	106	4	4	NaN	-1	-1	.	.	1
1	1	2	1	107	1	1	NaN	-1	-1	.	.	1
1	1	2	1	108	2	4	NaN	-1	-1	.	.	1
1	1	2	1	109	3	4	NaN	-1	-1	.	.	1
1	1	2	1	110	4	3	NaN	-1	-1	.	.	1
1	1	2	1	111	1	2	NaN	-1	-1	.	.	1
1	1	2	1	112	1	3	NaN	-1	-1	.	.	1
1	1	2	1	113	4	2	NaN	-1	-1	.	.	1
1	1	2	2	114	3	2	NaN	-1	-1	.	.	1
1	1	2	2	115	1	1	NaN	-1	-1	.	.	1
1	1	2	2	116	4	2	NaN	-1	-1	.	.	1
1	1	2	2	117	4	1	NaN	-1	-1	.	.	1
1	1	2	2	118	3	1	NaN	-1	-1	.	.	1
1	1	2	2	119	1	4	NaN	-1	-1	.	.	1
1	1	2	2	120	2	4	NaN	-1	-1	.	.	1
1	1	2	2	121	1	4	NaN	-1	-1	.	.	1
1	1	2	2	122	2	2	NaN	-1	-1	.	.	1
1	1	2	2	123	2	1	NaN	-1	-1	.	.	1
1	1	2	2	124	1	2	NaN	-1	-1	.	.	1
1	1	2	2	125	1	1	NaN	-1	-1	.	.	1
1	1	2	2	126	3	3	NaN	-1	-1	.	.	1
1	1	2	2	127	4	4	347	500	5	1	.	.
1	1	2	2	128	3	4	NaN	-1	-1	.	.	1
1	1	2	2	129	3	1	NaN	-1	-1	.	.	1
1	1	2	2	130	1	3	NaN	-1	-1	.	.	1
1	1	2	2	131	3	4	NaN	-1	-1	.	.	1
1	1	2	2	132	2	3	NaN	-1	-1	.	.	1
1	1	2	2	133	1	4	NaN	-1	-1	.	.	1
1	1	2	2	134	4	3	NaN	-1	-1	.	.	1
1	1	2	2	135	4	4	NaN	-1	-1	.	.	1
1	1	2	2	136	3	3	NaN	-1	-1	.	.	1
1	1	2	2	137	4	3	NaN	-1	-1	.	.	1
1	1	2	2	138	1	3	NaN	-1	-1	.	.	1
1	1	2	2	139	1	2	NaN	-1	-1	.	.	1
1	1	2	2	140	2	2	NaN	-1	-1	.	.	1
1	1	2	2	141	4	2	NaN	-1	-1	.	.	1
1	1	2	2	142	1	1	NaN	-1	-1	.	.	1
1	1	2	2	143	4	1	NaN	-1	-1	.	.	1
1	1	2	2	144	3	2	364	500	4	.	1	.
1	1	2	2	145	2	1	NaN	-1	-1	.	.	1
1	1	2	2	146	2	3	NaN	-1	-1	.	.	1
1	1	2	2	147	2	4	NaN	-1	-1	.	.	1
1	1	2	2	148	2	1	NaN	-1	-1	.	.	1
1	1	2	2	149	2	3	NaN	-1	-1	.	.	1
1	1	2	2	150	3	4	NaN	-1	-1	.	.	1
1	1	2	2	151	1	4	NaN	-1	-1	.	.	1
1	1	2	2	152	4	1	NaN	-1	-1	.	.	1
1	1	2	2	153	3	2	NaN	-1	-1	.	.	1
1	1	2	1	154	4	3	NaN	-1	-1	.	.	1
1	1	2	1	155	4	2	NaN	-1	-1	.	.	1
1	1	2	1	156	1	1	NaN	-1	-1	.	.	1
1	1	2	1	157	3	1	NaN	-1	-1	.	.	1
1	1	2	1	158	2	2	NaN	-1	-1	.	.	1
1	1	2	1	159	3	3	NaN	-1	-1	.	.	1
1	1	2	1	160	1	2	NaN	-1	-1	.	.	1
1	1	2	1	161	1	4	NaN	-1	-1	.	.	1
1	1	2	1	162	1	1	NaN	-1	-1	.	.	1
1	1	2	1	163	1	4	NaN	-1	-1	.	.	1
1	1	2	2	164	1	3	NaN	-1	-1	.	.	1
1	1	2	2	165	1	2	NaN	-1	-1	.	.	1
1	1	2	2	166	1	1	NaN	-1	-1	.	.	1
1	1	2	2	167	1	4	NaN	-1	-1	.	.	1
1	1	2	2	168	1	4	NaN	-1	-1	.	.	1
1	1	2	2	169	1	3	NaN	-1	-1	.	.	1
1	1	2	2	170	1	4	NaN	-1	-1	.	.	1
1	1	2	2	171	1	4	NaN	-1	-1	.	.	1
1	1	2	2	172	1	2	NaN	-1	-1	.	.	1
1	1	2	2	173	1	2	NaN	-1	-1	.	.	1
1	1	2	2	174	1	3	NaN	-1	-1	.	.	1
1	1	2	2	175	1	2	NaN	-1	-1	.	.	1
1	1	2	2	176	1	3	NaN	-1	-1	.	.	1
1	1	2	2	177	1	3	NaN	-1	-1	.	.	1
1	1	2	2	178	1	1	NaN	-1	-1	.	.	1
1	1	2	2	179	1	2	NaN	-1	-1	.	.	1
1	1	2	2	180	1	1	NaN	-1	-1	.	.	1
1	1	2	2	181	1	4	NaN	-1	-1	.	.	1
1	1	2	2	182	1	1	NaN	-1	-1	.	.	1
1	1	2	2	183	1	4	NaN	-1	-1	.	.	1
1	1	2	2	184	1	1	NaN	-1	-1	.	.	1
1	1	2	2	185	1	3	NaN	-1	-1	.	.	1
1	1	2	2	186	1	2	NaN	-1	-1	.	.	1
1	1	2	2	187	1	2	NaN	-1	-1	.	.	1
1	1	2	2	188	1	3	NaN	-1	-1	.	.	1
1	1	2	2	189	1	4	NaN	-1	-1	.	.	1
1	1	2	2	190	1	3	NaN	-1	-1	.	.	1
1	1	2	2	191	1	4	NaN	-1	-1	.	.	1
1	1	2	2	192	.	.	NaN	-1	-1	.	.	1
1	1	2	2	193	.	.	NaN	-1	-1	.	.	1
1	1	2	2	194	.	.	NaN	-1	-1	.	.	1
1	1	2	2	195	.	.	NaN	-1	-1	.	.	1
1	1	2	2	196	.	.	NaN	-1	-1	.	.	1
1	1	2	2	197	.	.	NaN	-1	-1	.	.	1
1	1	2	2	198	.	.	NaN	-1	-1	.	.	1
1	1	2	2	199	.	.	NaN	-1	-1	.	.	1
1	1	2	2	200	.	.	NaN	-1	-1	.	.	1
1	1	2	2	201	.	.	NaN	-1	-1	.	.	1
1	1	2	2	202	.	.	NaN	-1	-1	.	.	1
1	1	2	2	203	.	.	NaN	-1	-1	.	.	1
1	1	2	1	204	.	.	NaN	-1	-1	.	.	1
1	1	2	1	205	.	.	NaN	-1	-1	.	.	1
1	1	2	1	206	.	.	NaN	-1	-1	.	.	1
1	1	2	1	207	.	.	NaN	-1	-1	.	.	1
1	1	2	1	208	.	.	NaN	-1	-1	.	.	1
1	1	2	1	209	.	.	NaN	-1	-1	.	.	1
1	1	2	1	210	.	.	NaN	-1	-1	.	.	1
1	1	2	1	211	.	.	NaN	-1	-1	.	.	1
1	1	2	1	212	.	.	NaN	-1	-1	.	.	1
1	1	2	1	213	.	.	NaN	-1	-1	.	.	1
1	1	2	2	214	.	.	NaN	-1	-1	.	.	1
1	1	2	2	215	.	.	NaN	-1	-1	.	.	1
1	1	2	2	216	.	.	NaN	-1	-1	.	.	1
1	1	2	2	217	.	.	NaN	-1	-1	.	.	1
1	1	2	2	218	.	.	NaN	-1	-1	.	.	1
1	1	2	2	219	.	.	NaN	-1	-1	.	.	1
1	1	2	2	220	.	.	NaN	-1	-1	.	.	1
1	1	2	2	221	.	.	NaN	-1	-1	.	.	1
1	1	2	2	222	.	.	NaN	-1	-1	.	.	1
1	1	2	2	223	.	.	NaN	-1	-1	.	.	1
1	1	2	2	224	.	.	NaN	-1	-1	.	.	1
1	1	2	2	225	.	.	NaN	-1	-1	.	.	1
1	1	2	2	226	.	.	NaN	-1	-1	.	.	1
1	1	2	2	227	.	.	NaN	-1	-1	.	.	1
1	1	2	2	228	.	.	NaN	-1	-1	.	.	1
1	1	2	2	229	.	.	NaN	-1	-1	.	.	1
1	1	2	2	230	.	.	NaN	-1	-1	.	.	1
1	1	2	2	231	.	.	NaN	-1	-1	.	.	1
1	1	2	2	232	.	.	NaN	-1	-1	.	.	1
1	1	2	2	233	.	.	NaN	-1	-1	.	.	1
1	1	2	2	234	.	.	NaN	-1	-1	.	.	1
1	1	2	2	235	.	.	NaN	-1	-1	.	.	1
1	1	2	2	236	.	.	NaN	-1	-1	.	.	1
1	1	2	2	237	.	.	NaN	-1	-1	.	.	1
1	1	2	2	238	.	.	NaN	-1	-1	.	.	1
1	1	2	2	239	.	.	NaN	-1	-1	.	.	1
1	1	2	2	240	.	.	NaN	-1	-1	.	.	1
1	1	2	2	241	.	.	NaN	-1	-1	.	.	1
1	1	2	2	242	.	.	NaN	-1	-1	.	.	1
1	1	2	2	243	.	.	NaN	-1	-1	.	.	1
1	1	2	2	244	.	.	NaN	-1	-1	.	.	1
1	1	2	2	245	.	.	NaN	-1	-1	.	.	1
1	1	2	2	246	.	.	NaN	-1	-1	.	.	1
1	1	2	2	247	.	.	NaN	-1	-1	.	.	1
1	1	2	2	248	.	.	NaN	-1	-1	.	.	1
1	1	2	2	249	.	.	NaN	-1	-1	.	.	1
1	1	2	2	250	.	.	NaN	-1	-1	.	.	1
1	1	2	2	251	.	.	NaN	-1	-1	.	.	1
1	1	2	2	252	.	.	NaN	-1	-1	.	.	1
1	1	2	2	253	.	.	NaN	-1	-1	.	.	1
1	1	2	1	254	.	.	NaN	-1	-1	.	.	1
1	1	2	1	255	.	.	NaN	-1	-1	.	.	1
1	1	2	1	256	.	.	NaN	-1	-1	.	.	1
1	1	2	1	257	.	.	NaN	-1	-1	.	.	1
1	1	2	1	258	.	.	NaN	-1	-1	.	.	1
1	1	2	1	259	.	.	NaN	-1	-1	.	.	1
1	1	2	1	260	.	.	NaN	-1	-1	.	.	1
1	1	2	1	261	.	.	NaN	-1	-1	.	.	1
1	1	2	1	262	.	.	NaN	-1	-1	.	.	1
1	1	2	1	263	.	.	NaN	-1	-1	.	.	1
1	1	2	2	264	.	.	NaN	-1	-1	.	.	1
1	1	2	2	265	.	.	NaN	-1	-1	.	.	1
1	1	2	2	266	.	.	NaN	-1	-1	.	.	1
1	1	2	2	267	.	.	NaN	-1	-1	.	.	1
1	1	2	2	268	.	.	NaN	-1	-1	.	.	1
1	1	2	2	269	.	.	NaN	-1	-1	.	.	1
1	1	2	2	270	.	.	NaN	-1	-1	.	.	1
1	1	2	2	271	.	.	NaN	-1	-1	.	.	1
1	1	2	2	272	.	.	NaN	-1	-1	.	.	1
1	1	2	2	273	.	.	NaN	-1	-1	.	.	1
1	1	2	2	274	.	.	NaN	-1	-1	.	.	1
1	1	2	2	275	.	.	NaN	-1	-1	.	.	1
1	1	2	2	276	.	.	NaN	-1	-1	.	.	1
1	1	2	2	277	.	.	NaN	-1	-1	.	.	1
1	1	2	2	278	.	.	NaN	-1	-1	.	.	1
1	1	2	2	279	.	.	NaN	-1	-1	.	.	1
1	1	2	2	280	.	.	NaN	-1	-1	.	.	1
1	1	2	2	281	.	.	NaN	-1	-1	.	.	1
1	1	2	2	282	.	.	NaN	-1	-1	.	.	1
1	1	2	2	283	.	.	NaN	-1	-1	.	.	1
1	1	2	2	284	.	.	NaN	-1	-1	.	.	1
1	1	2	2	285	.	.	NaN	-1	-1	.	.	1
1	1	2	2	286	.	.	NaN	-1	-1	.	.	1
1	1	2	2	287	.	.	NaN	-1	-1	.	.	1
1	1	2	2	288	.	.	NaN	-1	-1	.	.	1
1	1	2	2	289	.	.	NaN	-1	-1	.	.	1
1	1	2	2	290	.	.	NaN	-1	-1	.	.	1
1	1	2	2	291	.	.	NaN	-1	-1	.	.	1
1	1	2	2	292	.	.	NaN	-1	-1	.	.	1
1	1	2	2	293	.	.	NaN	-1	-1	.	.	1
1	1	2	2	294	.	.	NaN	-1	-1	.	.	1
1	1	2	2	295	.	.	NaN	-1	-1	.	.	1
1	1	2	2	296	.	.	NaN	-1	-1	.	.	1
1	1	2	2	297	.	.	NaN	-1	-1	.	.	1
1	1	2	2	298	.	.	NaN	-1	-1	.	.	1
1	1	2	2	299	.	.	NaN	-1	-1	.	.	1
1	1	2	2	300	.	.	NaN	-1	-1	.	.	1
1	1	2	2	301	.	.	NaN	-1	-1	.	.	1
1	1	2	2	302	.	.	NaN	-1	-1	.	.	1
1	1	2	2	303	.	.	NaN	-1	-1	.	.	1
1	2	1	1	0	4	2	376	500	5	1	.	.
1	2	1	1	1	3	2	205	500	5	1	.	.
1	2	1	1	2	4	1	223	500	5	1	.	.
1	2	1	1	3	3	3	197	500	5	1	.	.
1	2	1	1	4	1	2	378	500	5	1	.	.
1	2	1	1	5	3	1	356	500	5	1	.	.
1	2	1	1	6	2	4	348	500	5	1	.	.
1	2	1	1	7	3	4	328	500	5	1	.	.
1	2	1	1	8	3	2	188	500	5	1	.	.
1	2	1	1	9	4	4	337	500	5	1	.	.
1	2	1	1	10	3	4	354	500	5	1	.	.
1	2	1	1	11	2	3	337	500	5	1	.	.
1	2	1	1	12	3	1	192	500	5	1	.	.
1	2	1	1	13	1	1	406	500	5	1	.	.
1	2	1	2	14	3	3	177	500	5	1	.	.
1	2	1	2	15	1	3	182	500	5	1	.	.
1	2	1	2	16	4	3	221	500	5	1	.	.
1	2	1	2	17	3	1	204	500	5	1	.	.
1	2	1	2	18	4	3	418	500	5	1	.	.
1	2	1	2	19	4	4	209	500	5	1	.	.
1	2	1	2	20	1	4	394	500	5	1	.	.
1	2	1	2	21	2	2	329	500	4	.	1	.
1	2	1	2	22	3	4	172	500	4	.	1	.
1	2	1	2	23	1	4	235	500	4	.	1	.
1	2	1	2	24	4	1	196	500	5	1	.	.
1	2	1	2	25	2	1	373	500	4	.	1	.
1	2	1	2	26	2	4	166	500	5	1	.	.
1	2	1	2	27	3	2	438	500	5	1	.	.
1	2	1	2	28	1	1	155	500	4	.	1	.
1	2	1	2	29	2	1	231	500	5	1	.	.
1	2	1	2	30	2	2	740	500	4	.	1	.
1	2	1	2	31	1	3	421	500	5	1	.	.
1	2	1	2	32	1	2	327	500	4	.	1	.
1	2	1	2	33	4	2	333	500	5	1	.	.
1	2	1	2	34	3	3	222	500	5	1	.	.
1	2	1	2	35	4	1	304	500	5	1	.	.
1	2	1	2	36	4	4	215	500	4	.	1	.
1	2	1	2	37	4	2	208	500	5	1	.	.
1	2	1	2	38	3	1	163	500	5	1	.	.
1	2	1	2	39	1	1	457	500	4	.	1	.
1	2	1	2	40	1	4	322	500	5	1	.	.
1	2	1	2	41	2	3	203	500	4	.	1	.
1	2	1	2	42	3	4	NaN	-1	-1	.	.	1
1	2	1	2	43	4	3	208	500	5	1	.	.
1	2	1	2	44	3	3	197	500	5	1	.	.
1	2	1	2	45	2	3	342	500	5	1	.	.
1	2	1	2	46	2	4	181	500	5	1	.	.
1	2	1	2	47	4	4	397	500	5	1	.	.
1	2	1	2	48	4	2	578	500	5	1	.	.
1	2	1	2	49	4	3	621	500	5	1	.	.
1	2	1	2	50	4	1	336	500	5	1	.	.
1	2	1	2	51	1	2	229	500	4	.	1	.
1	2	1	2	52	2	2	164	500	4	.	1	.
1	2	1	2	53	3	2	454	500	5	1	.	.
1	2	1	1	54	3	1	336	500	5	1	.	.
1	2	1	1	55	2	1	220	500	5	1	.	.
1	2	1	1	56	4	2	243	500	4	.	1	.
1	2	1	1	57	3	2	521	500	4	.	1	.
1	2	1	1	58	1	3	220	500	5	1	.	.
1	2	1	1	59	1	2	356	500	5	1	.	.
1	2	1	1	60	2	2	191	500	5	1	.	.
1	2	1	1	61	1	1	234	500	5	1	.	.
1	2	1	1	62	2	3	370	500	5	1	.	.
1	2	1	1	63	4	3	337	500	5	1	.	.
1	2	1	2	64	3	3	181	500	5	1	.	.
1	2	1	2	65	4	4	261	500	4	.	1	.
1	2	1	2	66	2	1	208	500	5	1	.	.
1	2	1	2	67	1	3	369	500	5	1	.	.
1	2	1	2	68	4	1	320	500	5	1	.	.
1	2	1	2	69	2	4	226	500	5	1	.	.
1	2	1	2	70	2	3	372	500	4	.	1	.
1	2	1	2	71	4	2	373	500	5	1	.	.
1	2	1	2	72	4	3	352	500	4	.	1	.
1	2	1	2	73	2	2	353	500	4	.	1	.
1	2	1	2	74	3	4	350	500	5	1	.	.
1	2	1	2	75	3	4	440	500	5	1	.	.
1	2	1	2	76	4	1	329	500	5	1	.	.
1	2	1	2	77	3	1	398	500	4	.	1	.
1	2	1	2	78	2	4	212	500	5	1	.	.
1	2	1	2	79	3	3	371	500	5	1	.	.
1	2	1	2	80	4	4	979	500	5	1	.	.
1	2	1	2	81	2	1	859	500	4	.	1	.
1	2	1	2	82	2	2	183	500	5	1	.	.
1	2	1	2	83	1	4	537	500	4	.	1	.
1	2	1	2	84	3	2	414	500	5	1	.	.
1	2	1	2	85	2	4	410	500	5	1	.	.
1	2	1	2	86	3	2	1484	500	4	.	1	.
1	2	1	2	87	3	4	NaN	-1	-1	.	.	1
1	2	1	2	88	3	1	256	500	5	1	.	.
1	2	1	2	89	3	3	520	500	5	1	.	.
1	2	1	2	90	4	2	1045	500	5	1	.	.
1	2	1	2	91	4	3	1454	500	4	.	1	.
1	2	1	2	92	4	1	861	500	5	1	.	.
1	2	1	2	93	2	3	1257	500	4	.	1	.
1	2	1	2	94	2	1	555	500	4	.	1	.
1	2	1	2	95	2	2	606	500	5	1	.	.
1	2	1	2	96	4	4	968	500	5	1	.	.
1	2	1	2	97	2	3	359	500	5	1	.	.
1	2	1	2	98	4	2	777	500	5	1	.	.
1	2	1	2	99	1	2	1038	500	4	.	1	.
1	2	1	2	100	1	4	369	500	4	.	1	.
1	2	1	2	101	4	4	443	500	5	1	.	.
1	2	1	2	102	3	2	184	500	5	1	.	.
1	2	1	2	103	3	1	219	500	5	1	.	.
1	2	1	1	104	1	3	393	500	5	1	.	.
1	2	1	1	105	3	3	244	500	5	1	.	.
1	2	1	1	106	4	3	347	500	5	1	.	.
1	2	1	1	107	1	1	203	500	5	1	.	.
1	2	1	1	108	2	4	443	500	5	1	.	.
1	2	1	1	109	3	4	216	500	4	.	1	.
1	2	1	1	110	4	1	175	500	4	.	1	.
1	2	1	1	111	1	4	205	500	5	1	.	.
1	2	1	1	112	1	3	372	500	4	.	1	.
1	2	1	1	113	4	1	174	500	4	.	1	.
1	2	1	2	114	3	1	473	500	5	1	.	.
1	2	1	2	115	1	1	188	500	4	.	1	.
1	2	1	2	116	4	2	244	500	4	.	1	.
1	2	1	2	117	4	4	229	500	5	1	.	.
1	2	1	2	118	3	3	213	500	5	1	.	.
1	2	1	2	119	1	2	388	500	5	1	.	.
1	2	1	2	120	2	1	214	500	5	1	.	.
1	2	1	2	121	1	2	206	500	4	.	1	.
1	2	1	2	122	2	3	234	500	4	.	1	.
1	2	1	2	123	2	2	545	500	5	1	.	.
1	2	1	2	124	1	3	392	500	4	.	1	.
1	2	1	2	125	1	1	180	500	4	.	1	.
1	2	1	2	126	3	4	369	500	4	.	1	.
1	2	1	2	127	4	3	366	500	5	1	.	.
1	2	1	2	128	3	2	234	500	5	1	.	.
1	2	1	2	129	3	1	362	500	5	1	.	.
1	2	1	2	130	1	4	245	500	5	1	.	.
1	2	1	2	131	3	3	356	500	5	1	.	.
1	2	1	2	132	2	1	544	500	4	.	1	.
1	2	1	2	133	1	3	332	500	4	.	1	.
1	2	1	2	134	4	1	171	500	4	.	1	.
1	2	1	2	135	4	2	381	500	5	1	.	.
1	2	1	2	136	3	4	185	500	5	1	.	.
1	2	1	2	137	4	4	236	500	5	1	.	.
1	2	1	2	138	1	4	374	500	4	.	1	.
1	2	1	2	139	1	2	159	500	4	.	1	.
1	2	1	2	140	2	4	360	500	4	.	1	.
1	2	1	2	141	4	3	178	500	4	.	1	.
1	2	1	2	142	1	1	229	500	5	1	.	.
1	2	1	2	143	4	1	345	500	5	1	.	.
1	2	1	2	144	3	2	359	500	5	1	.	.
1	2	1	2	145	2	3	410	500	5	1	.	.
1	2	1	2	146	2	4	198	500	5	1	.	.
1	2	1	2	147	2	2	228	500	4	.	1	.
1	2	1	2	148	2	1	357	500	5	1	.	.
1	2	1	2	149	2	2	341	500	4	.	1	.
1	2	1	2	150	3	1	394	500	5	1	.	.
1	2	1	2	151	1	1	205	500	5	1	.	.
1	2	1	2	152	4	3	337	500	5	1	.	.
1	2	1	2	153	3	4	500	500	5	1	.	.
1	2	1	1	154	4	4	215	500	5	1	.	.
1	2	1	1	155	4	2	361	500	5	1	.	.
1	2	1	1	156	1	4	173	500	5	1	.	.
1	2	1	1	157	3	3	379	500	5	1	.	.
1	2	1	1	158	2	3	367	500	5	1	.	.
1	2	1	1	159	3	2	409	500	5	1	.	.
1	2	1	1	160	1	2	222	500	5	1	.	.
1	2	1	1	161	2	1	185	500	5	1	.	.
1	2	1	1	162	3	4	240	500	5	1	.	.
1	2	1	1	163	4	3	309	500	5	1	.	.
1	2	1	2	164	3	2	205	500	5	1	.	.
1	2	1	2	165	2	4	755	500	5	1	.	.
1	2	1	2	166	4	4	385	500	5	1	.	.
1	2	1	2	167	2	2	340	500	5	1	.	.
1	2	1	2	168	3	1	226	500	5	1	.	.
1	2	1	2	169	1	3	648	500	5	1	.	.
1	2	1	2	170	1	3	248	500	4	.	1	.
1	2	1	2	171	4	2	220	500	4	.	1	.
1	2	1	2	172	3	3	384	500	5	1	.	.
1	2	1	2	173	4	1	814	500	4	.	1	.
1	2	1	2	174	2	3	225	500	5	1	.	.
1	2	1	2	175	1	1	231	500	5	1	.	.
1	2	1	2	176	3	2	406	500	5	1	.	.
1	2	1	2	177	1	2	327	500	5	1	.	.
1	2	1	2	178	1	4	198	500	4	.	1	.
1	2	1	2	179	3	3	409	500	5	1	.	.
1	2	1	2	180	2	4	358	500	4	.	1	.
1	2	1	2	181	3	4	363	500	5	1	.	.
1	2	1	2	182	1	4	232	500	5	1	.	.
1	2	1	2	183	2	1	241	500	4	.	1	.
1	2	1	2	184	3	1	352	500	5	1	.	.
1	2	1	2	185	1	2	217	500	5	1	.	.
1	2	1	2	186	2	2	312	500	4	.	1	.
1	2	1	2	187	1	1	232	500	4	.	1	.
1	2	1	2	188	4	4	182	500	5	1	.	.
1	2	1	2	189	4	2	221	500	5	1	.	.
1	2	1	2	190	4	1	213	500	5	1	.	.
1	2	1	2	191	1	3	226	500	4	.	1	.
1	2	1	2	192	2	4	528	500	5	1	.	.
1	2	1	2	193	3	2	372	500	4	.	1	.
1	2	1	2	194	4	3	185	500	4	.	1	.
1	2	1	2	195	4	3	383	500	5	1	.	.
1	2	1	2	196	4	1	230	500	5	1	.	.
1	2	1	2	197	1	4	320	500	4	.	1	.
1	2	1	2	198	2	1	177	500	5	1	.	.
1	2	1	2	199	3	4	233	500	5	1	.	.
1	2	1	2	200	1	2	952	500	4	.	1	.
1	2	1	2	201	1	1	478	500	5	1	.	.
1	2	1	2	202	3	3	392	500	5	1	.	.
1	2	1	2	203	3	1	547	500	5	1	.	.
1	2	1	1	204	1	3	351	500	5	1	.	.
1	2	1	1	205	1	1	491	500	4	.	1	.
1	2	1	1	206	4	2	330	500	5	1	.	.
1	2	1	1	207	1	3	173	500	5	1	.	.
1	2	1	1	208	2	3	306	500	5	1	.	.
1	2	1	1	209	2	3	328	500	5	1	.	.
1	2	1	1	210	2	2	247	500	5	1	.	.
1	2	1	1	211	2	1	193	500	5	1	.	.
1	2	1	1	212	4	4	175	500	5	1	.	.
1	2	1	1	213	1	4	334	500	5	1	.	.
1	2	1	2	214	1	2	399	500	5	1	.	.
1	2	1	2	215	3	1	185	500	5	1	.	.
1	2	1	2	216	2	4	226	500	5	1	.	.
1	2	1	2	217	1	3	367	500	5	1	.	.
1	2	1	2	218	2	3	324	500	5	1	.	.
1	2	1	2	219	2	4	406	500	5	1	.	.
1	2	1	2	220	2	2	345	500	5	1	.	.
1	2	1	2	221	3	2	223	500	4	.	1	.
1	2	1	2	222	3	3	181	500	5	1	.	.
1	2	1	2	223	1	4	306	500	4	.	1	.
1	2	1	2	224	2	1	170	500	5	1	.	.
1	2	1	2	225	2	4	158	500	4	.	1	.
1	2	1	2	226	1	1	360	500	5	1	.	.
1	2	1	2	227	4	4	527	500	4	.	1	.
1	2	1	2	228	4	3	247	500	4	.	1	.
1	2	1	2	229	4	1	187	500	4	.	1	.
1	2	1	2	230	2	2	372	500	4	.	1	.
1	2	1	2	231	1	2	215	500	4	.	1	.
1	2	1	2	232	3	4	188	500	5	1	.	.
1	2	1	2	233	2	1	201	500	5	1	.	.
1	2	1	2	234	4	2	244	500	5	1	.	.
1	2	1	2	235	1	4	377	500	5	1	.	.
1	2	1	2	236	3	1	497	500	4	.	1	.
1	2	1	2	237	1	1	161	500	5	1	.	.
1	2	1	2	238	3	3	336	500	5	1	.	.
1	2	1	2	239	1	3	200	500	5	1	.	.
1	2	1	2	240	1	2	229	500	4	.	1	.
1	2	1	2	241	2	3	193	500	4	.	1	.
1	2	1	2	242	1	1	203	500	4	.	1	.
1	2	1	2	243	4	4	209	500	4	.	1	.
1	2	1	2	244	2	3	205	500	5	1	.	.
1	2	1	2	245	4	2	436	500	5	1	.	.
1	2	1	2	246	2	2	201	500	4	.	1	.
1	2	1	2	247	4	1	473	500	5	1	.	.
1	2	1	2	248	3	4	234	500	5	1	.	.
1	2	1	2	249	2	1	229	500	5	1	.	.
1	2	1	2	250	1	4	371	500	4	.	1	.
1	2	1	2	251	2	4	227	500	5	1	.	.
1	2	1	2	252	2	2	194	500	4	.	1	.
1	2	1	2	253	3	2	216	500	5	1	.	.
1	2	1	1	254	4	3	630	500	5	1	.	.
1	2	1	1	255	1	2	379	500	5	1	.	.
1	2	1	1	256	3	2	349	500	5	1	.	.
1	2	1	1	257	4	3	364	500	5	1	.	.
1	2	1	1	258	2	4	367	500	5	1	.	.
1	2	1	1	259	2	1	211	500	5	1	.	.
1	2	1	1	260	2	3	195	500	5	1	.	.
1	2	1	1	261	3	1	362	500	5	1	.	.
1	2	1	1	262	2	2	405	500	5	1	.	.
1	2	1	1	263	4	2	226	500	5	1	.	.
1	2	1	2	264	1	3	227	500	4	.	1	.
1	2	1	2	265	3	3	497	500	5	1	.	.
1	2	1	2	266	2	4	232	500	5	1	.	.
1	2	1	2	267	4	4	526	500	4	.	1	.
1	2	1	2	268	1	3	228	500	5	1	.	.
1	2	1	2	269	4	1	378	500	4	.	1	.
1	2	1	2	270	2	3	184	500	4	.	1	.
1	2	1	2	271	3	4	684	500	5	1	.	.
1	2	1	2	272	2	1	172	500	5	1	.	.
1	2	1	2	273	1	2	615	500	5	1	.	.
1	2	1	2	274	4	4	369	500	5	1	.	.
1	2	1	2	275	3	2	366	500	4	.	1	.
1	2	1	2	276	1	4	230	500	5	1	.	.
1	2	1	2	277	1	1	370	500	5	1	.	.
1	2	1	2	278	1	4	235	500	5	1	.	.
1	2	1	2	279	4	3	347	500	4	.	1	.
1	2	1	2	280	1	3	522	500	5	1	.	.
1	2	1	2	281	4	1	206	500	5	1	.	.
1	2	1	2	282	1	1	420	500	5	1	.	.
1	2	1	2	283	3	1	178	500	5	1	.	.
1	2	1	2	284	3	3	421	500	5	1	.	.
1	2	1	2	285	4	2	374	500	4	.	1	.
1	2	1	2	286	1	2	181	500	4	.	1	.
1	2	1	2	287	3	4	373	500	5	1	.	.
1	2	1	2	288	1	4	330	500	4	.	1	.
1	2	1	2	289	2	2	178	500	5	1	.	.
1	2	1	2	290	3	2	383	500	5	1	.	.
1	2	1	2	291	4	1	192	500	5	1	.	.
1	2	1	2	292	3	3	227	500	5	1	.	.
1	2	1	2	293	4	2	347	500	4	.	1	.
1	2	1	2	294	1	1	449	500	5	1	.	.
1	2	1	2	295	4	4	672	500	5	1	.	.
1	2	1	2	296	3	1	322	500	5	1	.	.
1	2	1	2	297	1	2	238	500	5	1	.	.
1	2	1	2	298	3	4	247	500	4	.	1	.
1	2	1	2	299	2	4	196	500	5	1	.	.
1	2	1	2	300	2	3	238	500	4	.	1	.
1	2	1	2	301	2	1	219	500	4	.	1	.
1	2	1	2	302	1	3	190	500	4	.	1	.
1	2	1	2	303	2	4	396	500	5	1	.	.
1	2	2	1	0	4	3	232	500	5	1	.	.
1	2	2	1	1	3	2	NaN	-1	-1	.	.	1
1	2	2	1	2	4	3	371	500	5	1	.	.
1	2	2	1	3	3	3	193	500	5	1	.	.
1	2	2	1	4	1	3	146	500	5	1	.	.
1	2	2	1	5	3	1	343	500	5	1	.	.
1	2	2	1	6	2	1	215	500	5	1	.	.
1	2	2	1	7	3	4	NaN	-1	-1	.	.	1
1	2	2	1	8	3	1	160	500	5	1	.	.
1	2	2	1	9	4	4	199	500	5	1	.	.
1	2	2	1	10	3	2	348	500	5	1	.	.
1	2	2	1	11	2	2	197	500	5	1	.	.
1	2	2	1	12	3	3	223	500	5	1	.	.
1	2	2	1	13	1	1	357	500	5	1	.	.
1	2	2	2	14	3	4	229	500	5	1	.	.
1	2	2	2	15	1	2	374	500	5	1	.	.
1	2	2	2	16	4	2	NaN	-1	-1	.	.	1
1	2	2	2	17	3	4	NaN	-1	-1	.	.	1
1	2	2	2	18	4	1	NaN	-1	-1	.	.	1
1	2	2	2	19	4	4	NaN	-1	-1	.	.	1
1	2	2	2	20	1	4	NaN	-1	-1	.	.	1
1	2	2	2	21	2	3	NaN	-1	-1	.	.	1
1	2	2	2	22	3	2	461	500	5	1	.	.
1	2	2	2	23	1	1	351	500	4	.	1	.
1	2	2	2	24	4	2	NaN	-1	-1	.	.	1
1	2	2	2	25	2	2	NaN	-1	-1	.	.	1
1	2	2	2	26	2	1	NaN	-1	-1	.	.	1
1	2	2	2	27	3	1	NaN	-1	-1	.	.	1
1	2	2	2	28	1	2	NaN	-1	-1	.	.	1
1	2	2	2	29	2	4	NaN	-1	-1	.	.	1
1	2	2	2	30	2	3	NaN	-1	-1	.	.	1
1	2	2	2	31	1	4	NaN	-1	-1	.	.	1
1	2	2	2	32	1	3	NaN	-1	-1	.	.	1
1	2	2	2	33	4	3	NaN	-1	-1	.	.	1
1	2	2	2	34	3	3	NaN	-1	-1	.	.	1
1	2	2	2	35	4	1	NaN	-1	-1	.	.	1
1	2	2	2	36	4	2	NaN	-1	-1	.	.	1
1	2	2	2	37	4	3	NaN	-1	-1	.	.	1
1	2	2	2	38	3	2	162	500	5	1	.	.
1	2	2	2	39	1	3	NaN	-1	-1	.	.	1
1	2	2	2	40	1	2	NaN	-1	-1	.	.	1
1	2	2	2	41	2	4	NaN	-1	-1	.	.	1
1	2	2	2	42	3	3	NaN	-1	-1	.	.	1
1	2	2	2	43	4	1	NaN	-1	-1	.	.	1
1	2	2	2	44	3	4	NaN	-1	-1	.	.	1
1	2	2	2	45	2	2	NaN	-1	-1	.	.	1
1	2	2	2	46	2	3	NaN	-1	-1	.	.	1
1	2	2	2	47	4	4	NaN	-1	-1	.	.	1
1	2	2	2	48	4	3	NaN	-1	-1	.	.	1
1	2	2	2	49	4	1	NaN	-1	-1	.	.	1
1	2	2	2	50	4	4	NaN	-1	-1	.	.	1
1	2	2	2	51	1	1	NaN	-1	-1	.	.	1
1	2	2	2	52	2	1	NaN	-1	-1	.	.	1
1	2	2	2	53	3	1	NaN	-1	-1	.	.	1
1	2	2	1	54	3	2	NaN	-1	-1	.	.	1
1	2	2	1	55	2	2	NaN	-1	-1	.	.	1
1	2	2	1	56	4	2	NaN	-1	-1	.	.	1
1	2	2	1	57	3	3	NaN	-1	-1	.	.	1
1	2	2	1	58	1	4	NaN	-1	-1	.	.	1
1	2	2	1	59	1	1	NaN	-1	-1	.	.	1
1	2	2	1	60	2	1	NaN	-1	-1	.	.	1
1	2	2	1	61	1	2	312	500	5	1	.	.
1	2	2	1	62	2	3	NaN	-1	-1	.	.	1
1	2	2	1	63	4	4	NaN	-1	-1	.	.	1
1	2	2	2	64	3	1	NaN	-1	-1	.	.	1
1	2	2	2	65	4	3	NaN	-1	-1	.	.	1
1	2	2	2	66	2	4	NaN	-1	-1	.	.	1
1	2	2	2	67	1	3	NaN	-1	-1	.	.	1
1	2	2	2	68	4	1	NaN	-1	-1	.	.	1
1	2	2	2	69	2	4	NaN	-1	-1	.	.	1
1	2	2	2	70	2	2	NaN	-1	-1	.	.	1
1	2	2	2	71	4	2	NaN	-1	-1	.	.	1
1	2	2	2	72	4	3	NaN	-1	-1	.	.	1
1	2	2	2	73	2	1	NaN	-1	-1	.	.	1
1	2	2	2	74	3	4	NaN	-1	-1	.	.	1
1	2	2	2	75	3	2	NaN	-1	-1	.	.	1
1	2	2	2	76	4	2	NaN	-1	-1	.	.	1
1	2	2	2	77	3	3	NaN	-1	-1	.	.	1
1	2	2	2	78	2	3	NaN	-1	-1	.	.	1
1	2	2	2	79	3	4	NaN	-1	-1	.	.	1
1	2	2	2	80	4	4	NaN	-1	-1	.	.	1
1	2	2	2	81	2	2	NaN	-1	-1	.	.	1
1	2	2	2	82	2	3	NaN	-1	-1	.	.	1
1	2	2	2	83	1	4	NaN	-1	-1	.	.	1
1	2	2	2	84	3	1	NaN	-1	-1	.	.	1
1	2	2	2	85	2	4	NaN	-1	-1	.	.	1
1	2	2	2	86	3	1	NaN	-1	-1	.	.	1
1	2	2	2	87	3	3	NaN	-1	-1	.	.	1
1	2	2	2	88	3	4	NaN	-1	-1	.	.	1
1	2	2	2	89	3	2	NaN	-1	-1	.	.	1
1	2	2	2	90	4	1	NaN	-1	-1	.	.	1
1	2	2	2	91	4	1	NaN	-1	-1	.	.	1
1	2	2	2	92	4	4	NaN	-1	-1	.	.	1
1	2	2	2	93	2	1	NaN	-1	-1	.	.	1
1	2	2	2	94	2	3	NaN	-1	-1	.	.	1
1	2	2	2	95	2	2	NaN	-1	-1	.	.	1
1	2	2	2	96	4	2	NaN	-1	-1	.	.	1
1	2	2	2	97	2	1	NaN	-1	-1	.	.	1
1	2	2	2	98	4	3	NaN	-1	-1	.	.	1
1	2	2	2	99	1	3	NaN	-1	-1	.	.	1
1	2	2	2	100	1	4	NaN	-1	-1	.	.	1
1	2	2	2	101	4	1	NaN	-1	-1	.	.	1
1	2	2	2	102	3	2	NaN	-1	-1	.	.	1
1	2	2	2	103	3	1	NaN	-1	-1	.	.	1
1	2	2	1	104	1	2	NaN	-1	-1	.	.	1
1	2	2	1	105	3	3	NaN	-1	-1	.	.	1
1	2	2	1	106	4	4	NaN	-1	-1	.	.	1
1	2	2	1	107	1	1	NaN	-1	-1	.	.	1
1	2	2	1	108	2	4	NaN	-1	-1	.	.	1
1	2	2	1	109	3	4	NaN	-1	-1	.	.	1
1	2	2	1	110	4	3	NaN	-1	-1	.	.	1
1	2	2	1	111	1	2	NaN	-1	-1	.	.	1
1	2	2	1	112	1	3	NaN	-1	-1	.	.	1
1	2	2	1	113	4	2	NaN	-1	-1	.	.	1
1	2	2	2	114	3	2	NaN	-1	-1	.	.	1
1	2	2	2	115	1	1	NaN	-1	-1	.	.	1
1	2	2	2	116	4	2	NaN	-1	-1	.	.	1
1	2	2	2	117	4	1	NaN	-1	-1	.	.	1
1	2	2	2	118	3	1	NaN	-1	-1	.	.	1
1	2	2	2	119	1	4	NaN	-1	-1	.	.	1
1	2	2	2	120	2	4	NaN	-1	-1	.	.	1
1	2	2	2	121	1	4	NaN	-1	-1	.	.	1
1	2	2	2	122	2	2	NaN	-1	-1	.	.	1
1	2	2	2	123	2	1	NaN	-1	-1	.	.	1
1	2	2	2	124	1	2	NaN	-1	-1	.	.	1
1	2	2	2	125	1	1	NaN	-1	-1	.	.	1
1	2	2	2	126	3	3	NaN	-1	-1	.	.	1
1	2	2	2	127	4	4	NaN	-1	-1	.	.	1
1	2	2	2	128	3	4	NaN	-1	-1	.	.	1
1	2	2	2	129	3	1	NaN	-1	-1	.	.	1
1	2	2	2	130	1	3	NaN	-1	-1	.	.	1
1	2	2	2	131	3	4	NaN	-1	-1	.	.	1
1	2	2	2	132	2	3	NaN	-1	-1	.	.	1
1	2	2	2	133	1	4	NaN	-1	-1	.	.	1
1	2	2	2	134	4	3	NaN	-1	-1	.	.	1
1	2	2	2	135	4	4	NaN	-1	-1	.	.	1
1	2	2	2	136	3	3	NaN	-1	-1	.	.	1
1	2	2	2	137	4	3	NaN	-1	-1	.	.	1
1	2	2	2	138	1	3	NaN	-1	-1	.	.	1
1	2	2	2	139	1	2	NaN	-1	-1	.	.	1
1	2	2	2	140	2	2	NaN	-1	-1	.	.	1
1	2	2	2	141	4	2	NaN	-1	-1	.	.	1
1	2	2	2	142	1	1	NaN	-1	-1	.	.	1
1	2	2	2	143	4	1	NaN	-1	-1	.	.	1
1	2	2	2	144	3	2	NaN	-1	-1	.	.	1
1	2	2	2	145	2	1	NaN	-1	-1	.	.	1
1	2	2	2	146	2	3	NaN	-1	-1	.	.	1
1	2	2	2	147	2	4	NaN	-1	-1	.	.	1
1	2	2	2	148	2	1	NaN	-1	-1	.	.	1
1	2	2	2	149	2	3	NaN	-1	-1	.	.	1
1	2	2	2	150	3	4	NaN	-1	-1	.	.	1
1	2	2	2	151	1	4	NaN	-1	-1	.	.	1
1	2	2	2	152	4	1	NaN	-1	-1	.	.	1
1	2	2	2	153	3	2	NaN	-1	-1	.	.	1
1	2	2	1	154	4	3	NaN	-1	-1	.	.	1
1	2	2	1	155	4	2	NaN	-1	-1	.	.	1
1	2	2	1	156	1	1	NaN	-1	-1	.	.	1
1	2	2	1	157	3	1	NaN	-1	-1	.	.	1
1	2	2	1	158	2	2	NaN	-1	-1	.	.	1
1	2	2	1	159	3	3	NaN	-1	-1	.	.	1
1	2	2	1	160	1	2	NaN	-1	-1	.	.	1
1	2	2	1	161	1	4	NaN	-1	-1	.	.	1
1	2	2	1	162	1	1	NaN	-1	-1	.	.	1
1	2	2	1	163	1	4	NaN	-1	-1	.	.	1
1	2	2	2	164	1	3	NaN	-1	-1	.	.	1
1	2	2	2	165	1	2	NaN	-1	-1	.	.	1
1	2	2	2	166	1	1	NaN	-1	-1	.	.	1
1	2	2	2	167	1	4	NaN	-1	-1	.	.	1
1	2	2	2	168	1	4	NaN	-1	-1	.	.	1
1	2	2	2	169	1	3	NaN	-1	-1	.	.	1
1	2	2	2	170	1	4	NaN	-1	-1	.	.	1
1	2	2	2	171	1	4	NaN	-1	-1	.	.	1
1	2	2	2	172	1	2	NaN	-1	-1	.	.	1
1	2	2	2	173	1	2	NaN	-1	-1	.	.	1
1	2	2	2	174	1	3	NaN	-1	-1	.	.	1
1	2	2	2	175	1	2	NaN	-1	-1	.	.	1
1	2	2	2	176	1	3	NaN	-1	-1	.	.	1
1	2	2	2	177	1	3	NaN	-1	-1	.	.	1
1	2	2	2	178	1	1	NaN	-1	-1	.	.	1
1	2	2	2	179	1	2	NaN	-1	-1	.	.	1
1	2	2	2	180	1	1	NaN	-1	-1	.	.	1
1	2	2	2	181	1	4	NaN	-1	-1	.	.	1
1	2	2	2	182	1	1	NaN	-1	-1	.	.	1
1	2	2	2	183	1	4	NaN	-1	-1	.	.	1
1	2	2	2	184	1	1	NaN	-1	-1	.	.	1
1	2	2	2	185	1	3	NaN	-1	-1	.	.	1
1	2	2	2	186	1	2	NaN	-1	-1	.	.	1
1	2	2	2	187	1	2	NaN	-1	-1	.	.	1
1	2	2	2	188	1	3	NaN	-1	-1	.	.	1
1	2	2	2	189	1	4	NaN	-1	-1	.	.	1
1	2	2	2	190	1	3	NaN	-1	-1	.	.	1
1	2	2	2	191	1	4	NaN	-1	-1	.	.	1
1	2	2	2	192	.	.	NaN	-1	-1	.	.	1
1	2	2	2	193	.	.	389	500	5	1	.	.
1	2	2	2	194	.	.	NaN	-1	-1	.	.	1
1	2	2	2	195	.	.	NaN	-1	-1	.	.	1
1	2	2	2	196	.	.	NaN	-1	-1	.	.	1
1	2	2	2	197	.	.	NaN	-1	-1	.	.	1
1	2	2	2	198	.	.	NaN	-1	-1	.	.	1
1	2	2	2	199	.	.	208	500	4	.	1	.
1	2	2	2	200	.	.	NaN	-1	-1	.	.	1
1	2	2	2	201	.	.	NaN	-1	-1	.	.	1
1	2	2	2	202	.	.	NaN	-1	-1	.	.	1
1	2	2	2	203	.	.	NaN	-1	-1	.	.	1
1	2	2	1	204	.	.	NaN	-1	-1	.	.	1
1	2	2	1	205	.	.	NaN	-1	-1	.	.	1
1	2	2	1	206	.	.	NaN	-1	-1	.	.	1
1	2	2	1	207	.	.	NaN	-1	-1	.	.	1
1	2	2	1	208	.	.	NaN	-1	-1	.	.	1
1	2	2	1	209	.	.	NaN	-1	-1	.	.	1
1	2	2	1	210	.	.	NaN	-1	-1	.	.	1
1	2	2	1	211	.	.	NaN	-1	-1	.	.	1
1	2	2	1	212	.	.	NaN	-1	-1	.	.	1
1	2	2	1	213	.	.	NaN	-1	-1	.	.	1
1	2	2	2	214	.	.	NaN	-1	-1	.	.	1
1	2	2	2	215	.	.	NaN	-1	-1	.	.	1
1	2	2	2	216	.	.	NaN	-1	-1	.	.	1
1	2	2	2	217	.	.	NaN	-1	-1	.	.	1
1	2	2	2	218	.	.	NaN	-1	-1	.	.	1
1	2	2	2	219	.	.	NaN	-1	-1	.	.	1
1	2	2	2	220	.	.	NaN	-1	-1	.	.	1
1	2	2	2	221	.	.	NaN	-1	-1	.	.	1
1	2	2	2	222	.	.	NaN	-1	-1	.	.	1
1	2	2	2	223	.	.	NaN	-1	-1	.	.	1
1	2	2	2	224	.	.	NaN	-1	-1	.	.	1
1	2	2	2	225	.	.	NaN	-1	-1	.	.	1
1	2	2	2	226	.	.	NaN	-1	-1	.	.	1
1	2	2	2	227	.	.	NaN	-1	-1	.	.	1
1	2	2	2	228	.	.	NaN	-1	-1	.	.	1
1	2	2	2	229	.	.	NaN	-1	-1	.	.	1
1	2	2	2	230	.	.	NaN	-1	-1	.	.	1
1	2	2	2	231	.	.	NaN	-1	-1	.	.	1
1	2	2	2	232	.	.	NaN	-1	-1	.	.	1
1	2	2	2	233	.	.	NaN	-1	-1	.	.	1
1	2	2	2	234	.	.	NaN	-1	-1	.	.	1
1	2	2	2	235	.	.	NaN	-1	-1	.	.	1
1	2	2	2	236	.	.	NaN	-1	-1	.	.	1
1	2	2	2	237	.	.	NaN	-1	-1	.	.	1
1	2	2	2	238	.	.	NaN	-1	-1	.	.	1
1	2	2	2	239	.	.	NaN	-1	-1	.	.	1
1	2	2	2	240	.	.	NaN	-1	-1	.	.	1
1	2	2	2	241	.	.	NaN	-1	-1	.	.	1
1	2	2	2	242	.	.	376	500	4	.	1	.
1	2	2	2	243	.	.	NaN	-1	-1	.	.	1
1	2	2	2	244	.	.	NaN	-1	-1	.	.	1
1	2	2	2	245	.	.	NaN	-1	-1	.	.	1
1	2	2	2	246	.	.	NaN	-1	-1	.	.	1
1	2	2	2	247	.	.	NaN	-1	-1	.	.	1
1	2	2	2	248	.	.	NaN	-1	-1	.	.	1
1	2	2	2	249	.	.	NaN	-1	-1	.	.	1
1	2	2	2	250	.	.	NaN	-1	-1	.	.	1
1	2	2	2	251	.	.	NaN	-1	-1	.	.	1
1	2	2	2	252	.	.	NaN	-1	-1	.	.	1
1	2	2	2	253	.	.	NaN	-1	-1	.	.	1
1	2	2	1	254	.	.	NaN	-1	-1	.	.	1
1	2	2	1	255	.	.	NaN	-1	-1	.	.	1
1	2	2	1	256	.	.	NaN	-1	-1	.	.	1
1	2	2	1	257	.	.	NaN	-1	-1	.	.	1
1	2	2	1	258	.	.	NaN	-1	-1	.	.	1
1	2	2	1	259	.	.	NaN	-1	-1	.	.	1
1	2	2	1	260	.	.	NaN	-1	-1	.	.	1
1	2	2	1	261	.	.	NaN	-1	-1	.	.	1
1	2	2	1	262	.	.	NaN	-1	-1	.	.	1
1	2	2	1	263	.	.	NaN	-1	-1	.	.	1
1	2	2	2	264	.	.	NaN	-1	-1	.	.	1
1	2	2	2	265	.	.	NaN	-1	-1	.	.	1
1	2	2	2	266	.	.	NaN	-1	-1	.	.	1
1	2	2	2	267	.	.	NaN	-1	-1	.	.	1
1	2	2	2	268	.	.	NaN	-1	-1	.	.	1
1	2	2	2	269	.	.	NaN	-1	-1	.	.	1
1	2	2	2	270	.	.	NaN	-1	-1	.	.	1
1	2	2	2	271	.	.	NaN	-1	-1	.	.	1
1	2	2	2	272	.	.	NaN	-1	-1	.	.	1
1	2	2	2	273	.	.	NaN	-1	-1	.	.	1
1	2	2	2	274	.	.	NaN	-1	-1	.	.	1
1	2	2	2	275	.	.	NaN	-1	-1	.	.	1
1	2	2	2	276	.	.	NaN	-1	-1	.	.	1
1	2	2	2	277	.	.	NaN	-1	-1	.	.	1
1	2	2	2	278	.	.	NaN	-1	-1	.	.	1
1	2	2	2	279	.	.	NaN	-1	-1	.	.	1
1	2	2	2	280	.	.	NaN	-1	-1	.	.	1
1	2	2	2	281	.	.	NaN	-1	-1	.	.	1
1	2	2	2	282	.	.	NaN	-1	-1	.	.	1
1	2	2	2	283	.	.	NaN	-1	-1	.	.	1
1	2	2	2	284	.	.	NaN	-1	-1	.	.	1
1	2	2	2	285	.	.	NaN	-1	-1	.	.	1
1	2	2	2	286	.	.	NaN	-1	-1	.	.	1
1	2	2	2	287	.	.	NaN	-1	-1	.	.	1
1	2	2	2	288	.	.	NaN	-1	-1	.	.	1
1	2	2	2	289	.	.	NaN	-1	-1	.	.	1
1	2	2	2	290	.	.	NaN	-1	-1	.	.	1
1	2	2	2	291	.	.	NaN	-1	-1	.	.	1
1	2	2	2	292	.	.	NaN	-1	-1	.	.	1
1	2	2	2	293	.	.	NaN	-1	-1	.	.	1
1	2	2	2	294	.	.	NaN	-1	-1	.	.	1
1	2	2	2	295	.	.	NaN	-1	-1	.	.	1
1	2	2	2	296	.	.	NaN	-1	-1	.	.	1
1	2	2	2	297	.	.	NaN	-1	-1	.	.	1
1	2	2	2	298	.	.	NaN	-1	-1	.	.	1
1	2	2	2	299	.	.	NaN	-1	-1	.	.	1
1	2	2	2	300	.	.	NaN	-1	-1	.	.	1
1	2	2	2	301	.	.	NaN	-1	-1	.	.	1
1	2	2	2	302	.	.	NaN	-1	-1	.	.	1
1	2	2	2	303	.	.	NaN	-1	-1	.	.	1
2	1	1	1	0	4	1	181	500	4	.	1	.
2	1	1	1	1	3	3	198	500	5	1	.	.
2	1	1	1	2	4	4	567	500	5	1	.	.
2	1	1	1	3	3	2	363	500	4	.	1	.
2	1	1	1	4	1	1	55	500	5	1	.	.
2	1	1	1	5	3	4	181	500	5	1	.	.
2	1	1	1	6	2	4	179	500	4	.	1	.
2	1	1	1	7	3	1	187	500	5	1	.	.
2	1	1	1	8	3	2	415	500	5	1	.	.
2	1	1	1	9	4	3	194	500	5	1	.	.
2	1	1	1	10	3	1	527	500	4	.	1	.
2	1	1	1	11	2	1	25	500	4	.	1	.
2	1	1	1	12	3	4	45	500	5	1	.	.
2	1	1	1	13	1	2	170	500	5	1	.	.
2	1	1	2	14	1	4	704	500	5	1	.	.
2	1	1	2	15	3	3	361	500	4	.	1	.
2	1	1	2	16	4	2	89	500	5	1	.	.
2	1	1	2	17	4	1	335	500	4	.	1	.
2	1	1	2	18	1	3	93	500	5	1	.	.
2	1	1	2	19	4	2	417	500	4	.	1	.
2	1	1	2	20	2	4	162	500	5	1	.	.
2	1	1	2	21	3	2	236	500	5	1	.	.
2	1	1	2	22	2	3	88	500	5	1	.	.
2	1	1	2	23	1	2	240	500	4	.	1	.
2	1	1	2	24	4	4	320	500	4	.	1	.
2	1	1	2	25	3	4	344	500	5	1	.	.
2	1	1	2	26	1	1	291	500	4	.	1	.
2	1	1	2	27	1	3	285	500	5	1	.	.
2	1	1	2	28	1	4	168	500	4	.	1	.
2	1	1	2	29	4	1	233	500	4	.	1	.
2	1	1	2	30	1	3	791	500	5	1	.	.
2	1	1	2	31	4	2	332	500	5	1	.	.
2	1	1	2	32	1	2	370	500	5	1	.	.
2	1	1	2	33	3	1	359	500	5	1	.	.
2	1	1	2	34	3	3	761	500	5	1	.	.
2	1	1	2	35	4	4	326	500	4	.	1	.
2	1	1	2	36	1	1	362	500	4	.	1	.
2	1	1	2	37	3	4	618	500	5	1	.	.
2	1	1	2	38	1	4	245	500	4	.	1	.
2	1	1	2	39	2	2	432	500	5	1	.	.
2	1	1	2	40	3	1	203	500	5	1	.	.
2	1	1	2	41	4	3	167	500	5	1	.	.
2	1	1	2	42	3	3	1164	500	5	1	.	.
2	1	1	2	43	4	3	1327	500	5	1	.	.
2	1	1	2	44	1	3	125	500	5	1	.	.
2	1	1	2	45	4	4	373	500	5	1	.	.
2	1	1	2	46	3	2	59	500	5	1	.	.
2	1	1	2	47	1	4	119	500	4	.	1	.
2	1	1	2	48	3	1	177	500	5	1	.	.
2	1	1	2	49	2	1	252	500	5	1	.	.
2	1	1	2	50	2	3	332	500	5	1	.	.
2	1	1	2	51	2	2	193	500	5	1	.	.
2	1	1	2	52	1	1	406	500	4	.	1	.
2	1	1	2	53	2	4	248	500	5	1	.	.
2	1	1	1	54	1	2	744	500	5	1	.	.
2	1	1	1	55	3	3	862	500	5	1	.	.
2	1	1	1	56	4	2	172	500	5	1	.	.
2	1	1	1	57	1	4	195	500	5	1	.	.
2	1	1	1	58	2	1	413	500	5	1	.	.
2	1	1	1	59	3	4	456	500	5	1	.	.
2	1	1	1	60	4	1	323	500	4	.	1	.
2	1	1	1	61	1	2	281	500	4	.	1	.
2	1	1	1	62	1	3	98	500	5	1	.	.
2	1	1	1	63	4	3	220	500	5	1	.	.
2	1	1	2	64	3	2	108	500	5	1	.	.
2	1	1	2	65	1	1	482	500	4	.	1	.
2	1	1	2	66	4	1	370	500	4	.	1	.
2	1	1	2	67	3	4	68	500	5	1	.	.
2	1	1	2	68	4	2	776	500	5	1	.	.
2	1	1	2	69	4	4	50	500	5	1	.	.
2	1	1	2	70	1	2	325	500	4	.	1	.
2	1	1	2	71	2	3	446	500	5	1	.	.
2	1	1	2	72	3	2	246	500	5	1	.	.
2	1	1	2	73	1	4	417	500	5	1	.	.
2	1	1	2	74	4	4	411	500	5	1	.	.
2	1	1	2	75	4	3	825	500	5	1	.	.
2	1	1	2	76	2	2	70	500	5	1	.	.
2	1	1	2	77	3	3	1418	500	5	1	.	.
2	1	1	2	78	1	3	90	500	5	1	.	.
2	1	1	2	79	2	4	494	500	5	1	.	.
2	1	1	2	80	2	2	183	500	4	.	1	.
2	1	1	2	81	1	1	528	500	5	1	.	.
2	1	1	2	82	1	3	185	500	5	1	.	.
2	1	1	2	83	4	2	81	500	4	.	1	.
2	1	1	2	84	3	1	836	500	5	1	.	.
2	1	1	2	85	4	3	183	500	5	1	.	.
2	1	1	2	86	4	1	285	500	4	.	1	.
2	1	1	2	87	4	4	232	500	4	.	1	.
2	1	1	2	88	3	1	190	500	5	1	.	.
2	1	1	2	89	1	1	335	500	4	.	1	.
2	1	1	2	90	1	4	1693	500	5	1	.	.
2	1	1	2	91	2	1	329	500	5	1	.	.
2	1	1	2	92	3	2	1259	500	4	.	1	.
2	1	1	2	93	4	3	619	500	5	1	.	.
2	1	1	2	94	3	4	200	500	4	.	1	.
2	1	1	2	95	2	3	187	500	4	.	1	.
2	1	1	2	96	2	1	370	500	5	1	.	.
2	1	1	2	97	4	1	292	500	4	.	1	.
2	1	1	2	98	4	2	118	500	5	1	.	.
2	1	1	2	99	4	1	281	500	4	.	1	.
2	1	1	2	100	4	3	93	500	5	1	.	.
2	1	1	2	101	1	2	171	500	5	1	.	.
2	1	1	2	102	2	4	192	500	4	.	1	.
2	1	1	2	103	3	3	212	500	5	1	.	.
2	1	1	1	104	4	4	192	500	5	1	.	.
2	1	1	1	105	4	2	806	500	5	1	.	.
2	1	1	1	106	1	3	188	500	4	.	1	.
2	1	1	1	107	3	3	227	500	4	.	1	.
2	1	1	1	108	2	2	152	500	5	1	.	.
2	1	1	1	109	3	2	325	500	5	1	.	.
2	1	1	1	110	1	1	44	500	4	.	1	.
2	1	1	1	111	2	3	179	500	4	.	1	.
2	1	1	1	112	3	4	830	500	5	1	.	.
2	1	1	1	113	4	3	334	500	5	1	.	.
2	1	1	2	114	3	1	750	500	5	1	.	.
2	1	1	2	115	4	4	676	500	5	1	.	.
2	1	1	2	116	2	2	167	500	4	.	1	.
2	1	1	2	117	1	4	42	500	5	1	.	.
2	1	1	2	118	4	1	283	500	5	1	.	.
2	1	1	2	119	2	1	201	500	5	1	.	.
2	1	1	2	120	2	4	60	500	4	.	1	.
2	1	1	2	121	4	2	367	500	5	1	.	.
2	1	1	2	122	4	3	319	500	4	.	1	.
2	1	1	2	123	2	3	112	500	5	1	.	.
2	1	1	2	124	3	3	377	500	4	.	1	.
2	1	1	2	125	3	4	165	500	5	1	.	.
2	1	1	2	126	4	4	72	500	4	.	1	.
2	1	1	2	127	3	2	46	500	4	.	1	.
2	1	1	2	128	2	4	721	500	5	1	.	.
2	1	1	2	129	3	1	95	500	5	1	.	.
2	1	1	2	130	4	1	195	500	5	1	.	.
2	1	1	2	131	2	1	265	500	4	.	1	.
2	1	1	2	132	2	2	778	500	5	1	.	.
2	1	1	2	133	1	2	1040	500	4	.	1	.
2	1	1	2	134	3	3	159	500	4	.	1	.
2	1	1	2	135	2	3	432	500	4	.	1	.
2	1	1	2	136	3	2	189	500	5	1	.	.
2	1	1	2	137	3	1	529	500	5	1	.	.
2	1	1	2	138	3	4	479	500	4	.	1	.
2	1	1	2	139	3	1	93	500	4	.	1	.
2	1	1	2	140	4	2	38	500	5	1	.	.
2	1	1	2	141	4	3	454	500	5	1	.	.
2	1	1	2	142	4	2	329	500	5	1	.	.
2	1	1	2	143	2	2	247	500	4	.	1	.
2	1	1	2	144	2	1	643	500	5	1	.	.
2	1	1	2	145	2	4	557	500	4	.	1	.
2	1	1	2	146	4	1	169	500	4	.	1	.
2	1	1	2	147	2	3	23	500	5	1	.	.
2	1	1	2	148	4	4	410	500	4	.	1	.
2	1	1	2	149	1	1	189	500	5	1	.	.
2	1	1	2	150	1	4	346	500	5	1	.	.
2	1	1	2	151	4	1	238	500	4	.	1	.
2	1	1	2	152	3	3	544	500	5	1	.	.
2	1	1	2	153	3	4	371	500	5	1	.	.
2	1	1	1	154	1	3	882	500	4	.	1	.
2	1	1	1	155	1	2	195	500	5	1	.	.
2	1	1	1	156	4	2	NaN	-1	-1	.	.	1
2	1	1	1	157	1	1	169	500	4	.	1	.
2	1	1	1	158	2	1	63	500	5	1	.	.
2	1	1	1	159	2	2	365	500	5	1	.	.
2	1	1	1	160	2	3	69	500	4	.	1	.
2	1	1	1	161	2	4	200	500	5	1	.	.
2	1	1	1	162	4	4	228	500	4	.	1	.
2	1	1	1	163	1	3	101	500	4	.	1	.
2	1	1	2	164	3	2	194	500	5	1	.	.
2	1	1	2	165	1	4	644	500	4	.	1	.
2	1	1	2	166	4	3	199	500	4	.	1	.
2	1	1	2	167	4	3	69	500	5	1	.	.
2	1	1	2	168	3	4	93	500	5	1	.	.
2	1	1	2	169	1	2	164	500	5	1	.	.
2	1	1	2	170	2	1	98	500	5	1	.	.
2	1	1	2	171	1	4	242	500	4	.	1	.
2	1	1	2	172	2	2	293	500	5	1	.	.
2	1	1	2	173	2	3	916	500	4	.	1	.
2	1	1	2	174	1	2	1219	500	5	1	.	.
2	1	1	2	175	1	1	991	500	4	.	1	.
2	1	1	2	176	3	2	294	500	4	.	1	.
2	1	1	2	177	4	2	358	500	4	.	1	.
2	1	1	2	178	3	3	20	500	5	1	.	.
2	1	1	2	179	3	1	1382	500	5	1	.	.
2	1	1	2	180	1	3	187	500	4	.	1	.
2	1	1	2	181	3	2	486	500	5	1	.	.
2	1	1	2	182	2	4	863	500	5	1	.	.
2	1	1	2	183	1	1	506	500	4	.	1	.
2	1	1	2	184	4	1	183	500	4	.	1	.
2	1	1	2	185	4	4	327	500	5	1	.	.
2	1	1	2	186	3	3	529	500	5	1	.	.
2	1	1	2	187	4	4	335	500	5	1	.	.
2	1	1	2	188	1	3	248	500	4	.	1	.
2	1	1	2	189	1	2	236	500	4	.	1	.
2	1	1	2	190	2	1	232	500	4	.	1	.
2	1	1	2	191	4	2	903	500	4	.	1	.
2	1	1	2	192	1	4	169	500	5	1	.	.
2	1	1	2	193	4	3	594	500	4	.	1	.
2	1	1	2	194	3	1	321	500	5	1	.	.
2	1	1	2	195	2	3	886	500	4	.	1	.
2	1	1	2	196	2	2	2029	500	5	1	.	.
2	1	1	2	197	2	4	369	500	5	1	.	.
2	1	1	2	198	2	4	172	500	5	1	.	.
2	1	1	2	199	2	2	331	500	5	1	.	.
2	1	1	2	200	3	4	469	500	5	1	.	.
2	1	1	2	201	1	3	465	500	5	1	.	.
2	1	1	2	202	4	1	361	500	5	1	.	.
2	1	1	2	203	3	1	229	500	5	1	.	.
2	1	1	1	204	4	3	256	500	5	1	.	.
2	1	1	1	205	1	1	198	500	4	.	1	.
2	1	1	1	206	3	4	155	500	5	1	.	.
2	1	1	1	207	4	1	370	500	5	1	.	.
2	1	1	1	208	2	3	548	500	5	1	.	.
2	1	1	1	209	2	1	1192	500	5	1	.	.
2	1	1	1	210	2	2	284	500	4	.	1	.
2	1	1	1	211	3	2	1203	500	5	1	.	.
2	1	1	1	212	2	1	290	500	5	1	.	.
2	1	1	1	213	4	2	102	500	5	1	.	.
2	1	1	2	214	3	3	459	500	5	1	.	.
2	1	1	2	215	2	4	377	500	4	.	1	.
2	1	1	2	216	4	4	431	500	4	.	1	.
2	1	1	2	217	2	3	178	500	5	1	.	.
2	1	1	2	218	3	4	83	500	4	.	1	.
2	1	1	2	219	1	2	NaN	-1	-1	.	.	1
2	1	1	2	220	1	4	553	500	4	.	1	.
2	1	1	2	221	4	1	350	500	5	1	.	.
2	1	1	2	222	3	3	49	500	4	.	1	.
2	1	1	2	223	4	3	208	500	5	1	.	.
2	1	1	2	224	2	2	730	500	4	.	1	.
2	1	1	2	225	1	3	NaN	-1	3	.	.	.
2	1	1	2	226	3	2	160	500	5	1	.	.
2	1	1	2	227	1	4	197	500	5	1	.	.
2	1	1	2	228	1	2	100	500	4	.	1	.
2	1	1	2	229	3	1	75	500	4	.	1	.
2	1	1	2	230	2	3	191	500	5	1	.	.
2	1	1	2	231	3	4	318	500	5	1	.	.
2	1	1	2	232	1	1	196	500	4	.	1	.
2	1	1	2	233	2	4	477	500	5	1	.	.
2	1	1	2	234	3	2	635	500	4	.	1	.
2	1	1	2	235	1	1	110	500	5	1	.	.
2	1	1	2	236	2	1	361	500	5	1	.	.
2	1	1	2	237	1	2	144	500	5	1	.	.
2	1	1	2	238	4	2	142	500	5	1	.	.
2	1	1	2	239	4	4	309	500	5	1	.	.
2	1	1	2	240	4	3	524	500	5	1	.	.
2	1	1	2	241	1	4	334	500	5	1	.	.
2	1	1	2	242	2	2	517	500	4	.	1	.
2	1	1	2	243	3	1	175	500	5	1	.	.
2	1	1	2	244	4	1	213	500	5	1	.	.
2	1	1	2	245	4	4	1735	500	4	.	1	.
2	1	1	2	246	4	2	23	500	5	1	.	.
2	1	1	2	247	1	3	261	500	5	1	.	.
2	1	1	2	248	2	1	715	500	5	1	.	.
2	1	1	2	249	3	3	925	500	4	.	1	.
2	1	1	2	250	1	2	1710	500	4	.	1	.
2	1	1	2	251	1	1	95	500	4	.	1	.
2	1	1	2	252	3	1	1012	500	4	.	1	.
2	1	1	2	253	3	2	274	500	5	1	.	.
2	1	1	1	254	3	3	594	500	4	.	1	.
2	1	1	1	255	2	3	74	500	5	1	.	.
2	1	1	1	256	4	3	293	500	5	1	.	.
2	1	1	1	257	3	4	3869	500	5	1	.	.
2	1	1	1	258	1	3	103	500	5	1	.	.
2	1	1	1	259	1	4	252	500	5	1	.	.
2	1	1	1	260	2	4	NaN	-1	3	.	.	.
2	1	1	1	261	1	4	113	500	5	1	.	.
2	1	1	1	262	2	4	177	500	4	.	1	.
2	1	1	1	263	4	4	2660	500	4	.	1	.
2	1	1	2	264	1	2	40	500	5	1	.	.
2	1	1	2	265	3	4	776	500	5	1	.	.
2	1	1	2	266	2	1	296	500	4	.	1	.
2	1	1	2	267	1	3	1501	500	4	.	1	.
2	1	1	2	268	2	3	78	500	5	1	.	.
2	1	1	2	269	2	2	178	500	5	1	.	.
2	1	1	2	270	2	4	159	500	4	.	1	.
2	1	1	2	271	3	2	110	500	4	.	1	.
2	1	1	2	272	3	1	34	500	5	1	.	.
2	1	1	2	273	1	1	543	500	4	.	1	.
2	1	1	2	274	2	3	89	500	5	1	.	.
2	1	1	2	275	2	1	354	500	4	.	1	.
2	1	1	2	276	1	2	78	500	4	.	1	.
2	1	1	2	277	4	1	73	500	4	.	1	.
2	1	1	2	278	4	2	243	500	5	1	.	.
2	1	1	2	279	4	4	200	500	5	1	.	.
2	1	1	2	280	2	2	853	500	5	1	.	.
2	1	1	2	281	1	3	NaN	-1	3	.	.	.
2	1	1	2	282	3	3	64	500	4	.	1	.
2	1	1	2	283	2	1	295	500	5	1	.	.
2	1	1	2	284	4	1	461	500	4	.	1	.
2	1	1	2	285	1	4	182	500	5	1	.	.
2	1	1	2	286	3	1	NaN	-1	-1	.	.	1
2	1	1	2	287	1	1	159	500	5	1	.	.
2	1	1	2	288	3	3	28	500	5	1	.	.
2	1	1	2	289	1	4	822	500	5	1	.	.
2	1	1	2	290	1	1	165	500	5	1	.	.
2	1	1	2	291	2	3	195	500	4	.	1	.
2	1	1	2	292	1	3	232	500	5	1	.	.
2	1	1	2	293	4	2	468	500	5	1	.	.
2	1	1	2	294	2	4	93	500	5	1	.	.
2	1	1	2	295	4	3	NaN	-1	-1	.	.	1
2	1	1	2	296	2	2	98	500	5	1	.	.
2	1	1	2	297	4	2	194	500	4	.	1	.
2	1	1	2	298	3	4	167	500	5	1	.	.
2	1	1	2	299	2	1	210	500	4	.	1	.
2	1	1	2	300	1	2	57	500	5	1	.	.
2	1	1	2	301	2	4	94	500	5	1	.	.
2	1	1	2	302	2	3	107	500	5	1	.	.
2	1	1	2	303	3	2	122	500	5	1	.	.
2	1	2	1	0	4	1	178	500	4	.	1	.
2	1	2	1	1	3	4	111	500	5	1	.	.
2	1	2	1	2	4	3	397	500	5	1	.	.
2	1	2	1	3	3	3	185	500	5	1	.	.
2	1	2	1	4	1	2	348	500	5	1	.	.
2	1	2	1	5	3	2	33	500	5	1	.	.
2	1	2	1	6	2	2	235	500	5	1	.	.
2	1	2	1	7	3	1	547	500	4	.	1	.
2	1	2	1	8	3	1	17	500	4	.	1	.
2	1	2	1	9	4	4	260	500	5	1	.	.
2	1	2	1	10	3	2	740	500	4	.	1	.
2	1	2	1	11	2	1	160	500	4	.	1	.
2	1	2	1	12	3	4	185	500	4	.	1	.
2	1	2	1	13	1	4	965	500	4	.	1	.
2	1	2	2	14	1	3	245	500	4	.	1	.
2	1	2	2	15	3	3	325	500	5	1	.	.
2	1	2	2	16	2	2	321	500	4	.	1	.
2	1	2	2	17	4	3	247	500	4	.	1	.
2	1	2	2	18	1	1	84	500	5	1	.	.
2	1	2	2	19	4	1	334	500	4	.	1	.
2	1	2	2	20	2	3	219	500	4	.	1	.
2	1	2	2	21	3	3	230	500	5	1	.	.
2	1	2	2	22	2	4	NaN	-1	-1	.	.	1
2	1	2	2	23	1	4	692	500	5	1	.	.
2	1	2	2	24	4	4	373	500	5	1	.	.
2	1	2	2	25	3	2	687	500	5	1	.	.
2	1	2	2	26	1	3	225	500	5	1	.	.
2	1	2	2	27	1	2	155	500	4	.	1	.
2	1	2	2	28	1	1	287	500	5	1	.	.
2	1	2	2	29	4	2	460	500	5	1	.	.
2	1	2	2	30	1	3	420	500	4	.	1	.
2	1	2	2	31	4	3	326	500	5	1	.	.
2	1	2	2	32	1	1	302	500	4	.	1	.
2	1	2	2	33	3	4	331	500	4	.	1	.
2	1	2	2	34	3	1	65	500	4	.	1	.
2	1	2	2	35	4	2	761	500	5	1	.	.
2	1	2	2	36	1	2	57	500	5	1	.	.
2	1	2	2	37	3	1	931	500	4	.	1	.
2	1	2	2	38	1	4	158	500	4	.	1	.
2	1	2	2	39	2	4	52	500	5	1	.	.
2	1	2	2	40	3	3	719	500	5	1	.	.
2	1	2	2	41	4	1	NaN	-1	3	.	.	.
2	1	2	2	42	3	4	103	500	5	1	.	.
2	1	2	2	43	4	4	1364	500	4	.	1	.
2	1	2	2	44	1	1	NaN	-1	-1	.	.	1
2	1	2	2	45	4	1	18	500	4	.	1	.
2	1	2	2	46	3	2	NaN	-1	-1	.	.	1
2	1	2	2	47	1	3	NaN	-1	-1	.	.	1
2	1	2	2	48	3	3	NaN	-1	-1	.	.	1
2	1	2	2	49	2	3	1516	500	5	1	.	.
2	1	2	2	50	2	2	120	500	5	1	.	.
2	1	2	2	51	2	1	1833	500	5	1	.	.
2	1	2	2	52	1	4	93	500	5	1	.	.
2	1	2	2	53	2	3	93	500	4	.	1	.
2	1	2	1	54	1	2	170	500	4	.	1	.
2	1	2	1	55	3	2	190	500	5	1	.	.
2	1	2	1	56	4	4	72	500	5	1	.	.
2	1	2	1	57	1	3	198	500	5	1	.	.
2	1	2	1	58	2	2	188	500	5	1	.	.
2	1	2	1	59	3	1	324	500	5	1	.	.
2	1	2	1	60	4	3	297	500	4	.	1	.
2	1	2	1	61	1	4	264	500	5	1	.	.
2	1	2	1	62	1	1	90	500	4	.	1	.
2	1	2	1	63	4	2	1204	500	4	.	1	.
2	1	2	2	64	3	4	159	500	4	.	1	.
2	1	2	2	65	1	2	NaN	-1	-1	.	.	1
2	1	2	2	66	4	3	1194	500	5	1	.	.
2	1	2	2	67	3	1	167	500	4	.	1	.
2	1	2	2	68	4	4	234	500	4	.	1	.
2	1	2	2	69	4	1	139	500	4	.	1	.
2	1	2	2	70	1	3	76	500	4	.	1	.
2	1	2	2	71	2	1	166	500	4	.	1	.
2	1	2	2	72	3	2	92	500	4	.	1	.
2	1	2	2	73	1	4	109	500	4	.	1	.
2	1	2	2	74	4	2	NaN	-1	-1	.	.	1
2	1	2	2	75	2	4	362	500	4	.	1	.
2	1	2	2	76	2	4	802	500	5	1	.	.
2	1	2	2	77	3	4	201	500	5	1	.	.
2	1	2	2	78	1	1	932	500	4	.	1	.
2	1	2	2	79	2	2	NaN	-1	-1	.	.	1
2	1	2	2	80	2	3	291	500	5	1	.	.
2	1	2	2	81	1	2	494	500	4	.	1	.
2	1	2	2	82	1	2	87	500	4	.	1	.
2	1	2	2	83	4	4	90	500	4	.	1	.
2	1	2	2	84	3	3	247	500	5	1	.	.
2	1	2	2	85	4	3	142	500	5	1	.	.
2	1	2	2	86	4	1	322	500	4	.	1	.
2	1	2	2	87	4	2	171	500	4	.	1	.
2	1	2	2	88	3	3	189	500	5	1	.	.
2	1	2	2	89	1	3	230	500	4	.	1	.
2	1	2	2	90	1	4	100	500	5	1	.	.
2	1	2	2	91	2	1	1094	500	4	.	1	.
2	1	2	2	92	3	1	27	500	5	1	.	.
2	1	2	2	93	4	2	996	500	5	1	.	.
2	1	2	2	94	3	2	174	500	4	.	1	.
2	1	2	2	95	2	3	2107	500	5	1	.	.
2	1	2	2	96	2	2	89	500	5	1	.	.
2	1	2	2	97	4	3	453	500	5	1	.	.
2	1	2	2	98	4	1	279	500	5	1	.	.
2	1	2	2	99	4	4	616	500	5	1	.	.
2	1	2	2	100	4	1	44	500	4	.	1	.
2	1	2	2	101	1	1	36	500	5	1	.	.
2	1	2	2	102	2	1	406	500	5	1	.	.
2	1	2	2	103	3	4	311	500	5	1	.	.
2	1	2	1	104	4	4	1087	500	5	1	.	.
2	1	2	1	105	4	3	179	500	4	.	1	.
2	1	2	1	106	1	3	89	500	5	1	.	.
2	1	2	1	107	3	3	300	500	4	.	1	.
2	1	2	1	108	2	4	182	500	5	1	.	.
2	1	2	1	109	3	2	325	500	5	1	.	.
2	1	2	1	110	1	4	81	500	4	.	1	.
2	1	2	1	111	2	1	879	500	5	1	.	.
2	1	2	1	112	3	1	116	500	4	.	1	.
2	1	2	1	113	4	2	549	500	5	1	.	.
2	1	2	2	114	3	4	725	500	5	1	.	.
2	1	2	2	115	4	1	283	500	4	.	1	.
2	1	2	2	116	2	3	862	500	5	1	.	.
2	1	2	2	117	1	1	805	500	4	.	1	.
2	1	2	2	118	4	4	206	500	5	1	.	.
2	1	2	2	119	2	4	380	500	4	.	1	.
2	1	2	2	120	2	2	286	500	5	1	.	.
2	1	2	2	121	4	2	287	500	4	.	1	.
2	1	2	2	122	4	3	67	500	4	.	1	.
2	1	2	2	123	2	1	69	500	5	1	.	.
2	1	2	2	124	3	2	182	500	5	1	.	.
2	1	2	2	125	3	3	69	500	4	.	1	.
2	1	2	2	126	4	2	203	500	4	.	1	.
2	1	2	2	127	3	1	412	500	4	.	1	.
2	1	2	2	128	2	3	2562	500	5	1	.	.
2	1	2	2	129	3	4	81	500	5	1	.	.
2	1	2	2	130	4	1	316	500	5	1	.	.
2	1	2	2	131	2	2	1237	500	5	1	.	.
2	1	2	2	132	2	4	1784	500	5	1	.	.
2	1	2	2	133	1	2	63	500	5	1	.	.
2	1	2	2	134	3	3	1834	500	5	1	.	.
2	1	2	2	135	2	4	882	500	4	.	1	.
2	1	2	2	136	3	1	196	500	4	.	1	.
2	1	2	2	137	3	2	207	500	4	.	1	.
2	1	2	2	138	3	4	940	500	4	.	1	.
2	1	2	2	139	3	1	NaN	-1	-1	.	.	1
2	1	2	2	140	4	4	142	500	5	1	.	.
2	1	2	2	141	4	3	907	500	5	1	.	.
2	1	2	2	142	4	1	26	500	4	.	1	.
2	1	2	2	143	2	1	1658	500	5	1	.	.
2	1	2	2	144	2	2	359	500	4	.	1	.
2	1	2	2	145	2	3	152	500	4	.	1	.
2	1	2	2	146	4	4	NaN	-1	-1	.	.	1
2	1	2	2	147	2	3	NaN	-1	-1	.	.	1
2	1	2	2	148	4	3	60	500	5	1	.	.
2	1	2	2	149	1	3	100	500	5	1	.	.
2	1	2	2	150	1	1	325	500	5	1	.	.
2	1	2	2	151	4	2	498	500	4	.	1	.
2	1	2	2	152	3	4	40	500	5	1	.	.
2	1	2	2	153	3	3	407	500	4	.	1	.
2	1	2	1	154	1	4	135	500	5	1	.	.
2	1	2	1	155	1	2	91	500	5	1	.	.
2	1	2	1	156	4	2	92	500	5	1	.	.
2	1	2	1	157	1	2	354	500	4	.	1	.
2	1	2	1	158	2	1	352	500	5	1	.	.
2	1	2	1	159	2	4	478	500	4	.	1	.
2	1	2	1	160	2	2	NaN	-1	-1	.	.	1
2	1	2	1	161	2	3	334	500	5	1	.	.
2	1	2	1	162	4	4	68	500	4	.	1	.
2	1	2	1	163	1	4	87	500	4	.	1	.
2	1	2	2	164	3	2	458	500	5	1	.	.
2	1	2	2	165	1	3	709	500	4	.	1	.
2	1	2	2	166	4	3	227	500	4	.	1	.
2	1	2	2	167	4	1	NaN	-1	-1	.	.	1
2	1	2	2	168	3	3	197	500	5	1	.	.
2	1	2	2	169	1	1	NaN	-1	-1	.	.	1
2	1	2	2	170	2	1	184	500	5	1	.	.
2	1	2	2	171	1	3	46	500	4	.	1	.
2	1	2	2	172	2	2	70	500	5	1	.	.
2	1	2	2	173	2	4	845	500	5	1	.	.
2	1	2	2	174	1	1	284	500	4	.	1	.
2	1	2	2	175	1	4	196	500	5	1	.	.
2	1	2	2	176	3	2	311	500	5	1	.	.
2	1	2	2	177	4	4	240	500	5	1	.	.
2	1	2	2	178	3	1	351	500	5	1	.	.
2	1	2	2	179	3	4	207	500	4	.	1	.
2	1	2	2	180	1	2	1478	500	5	1	.	.
2	1	2	2	181	3	4	199	500	5	1	.	.
2	1	2	2	182	2	4	204	500	4	.	1	.
2	1	2	2	183	1	3	1450	500	5	1	.	.
2	1	2	2	184	4	3	181	500	5	1	.	.
2	1	2	2	185	4	1	677	500	4	.	1	.
2	1	2	2	186	3	3	50	500	4	.	1	.
2	1	2	2	187	4	2	NaN	-1	-1	.	.	1
2	1	2	2	188	1	2	512	500	5	1	.	.
2	1	2	2	189	1	1	35	500	5	1	.	.
2	1	2	2	190	2	3	182	500	4	.	1	.
2	1	2	2	191	4	3	1319	500	4	.	1	.
2	1	2	2	192	1	4	NaN	-1	-1	.	.	1
2	1	2	2	193	4	1	302	500	4	.	1	.
2	1	2	2	194	3	1	121	500	5	1	.	.
2	1	2	2	195	2	2	36	500	4	.	1	.
2	1	2	2	196	2	1	491	500	5	1	.	.
2	1	2	2	197	2	2	87	500	5	1	.	.
2	1	2	2	198	2	3	180	500	5	1	.	.
2	1	2	2	199	2	4	674	500	5	1	.	.
2	1	2	2	200	3	2	64	500	4	.	1	.
2	1	2	2	201	1	2	184	500	4	.	1	.
2	1	2	2	202	4	2	35	500	4	.	1	.
2	1	2	2	203	3	2	120	500	5	1	.	.
2	1	2	1	204	4	4	155	500	4	.	1	.
2	1	2	1	205	1	3	NaN	-1	-1	.	.	1
2	1	2	1	206	3	1	252	500	4	.	1	.
2	1	2	1	207	4	3	313	500	5	1	.	.
2	1	2	1	208	2	1	1099	500	5	1	.	.
2	1	2	1	209	2	1	336	500	5	1	.	.
2	1	2	1	210	2	4	990	500	5	1	.	.
2	1	2	1	211	3	4	166	500	5	1	.	.
2	1	2	1	212	2	2	247	500	5	1	.	.
2	1	2	1	213	4	4	326	500	5	1	.	.
2	1	2	2	214	3	3	146	500	4	.	1	.
2	1	2	2	215	2	3	108	500	5	1	.	.
2	1	2	2	216	4	2	403	500	4	.	1	.
2	1	2	2	217	2	1	43	500	5	1	.	.
2	1	2	2	218	3	1	1197	500	4	.	1	.
2	1	2	2	219	1	1	153	500	4	.	1	.
2	1	2	2	220	1	4	1438	500	4	.	1	.
2	1	2	2	221	4	1	NaN	-1	-1	.	.	1
2	1	2	2	222	3	2	166	500	5	1	.	.
2	1	2	2	223	4	1	467	500	5	1	.	.
2	1	2	2	224	2	2	804	500	4	.	1	.
2	1	2	2	225	1	1	NaN	-1	-1	.	.	1
2	1	2	2	226	3	3	NaN	-1	-1	.	.	1
2	1	2	2	227	1	2	420	500	4	.	1	.
2	1	2	2	228	1	3	NaN	-1	-1	.	.	1
2	1	2	2	229	3	4	NaN	-1	-1	.	.	1
2	1	2	2	230	2	3	94	500	4	.	1	.
2	1	2	2	231	3	3	NaN	-1	-1	.	.	1
2	1	2	2	232	1	4	NaN	-1	-1	.	.	1
2	1	2	2	233	2	4	NaN	-1	-1	.	.	1
2	1	2	2	234	3	4	NaN	-1	-1	.	.	1
2	1	2	2	235	1	4	430	500	5	1	.	.
2	1	2	2	236	2	1	54	500	5	1	.	.
2	1	2	2	237	1	3	1053	500	5	1	.	.
2	1	2	2	238	4	4	917	500	5	1	.	.
2	1	2	2	239	4	3	98	500	5	1	.	.
2	1	2	2	240	4	2	1346	500	5	1	.	.
2	1	2	2	241	1	2	184	500	4	.	1	.
2	1	2	2	242	2	2	466	500	5	1	.	.
2	1	2	2	243	3	2	85	500	4	.	1	.
2	1	2	2	244	4	3	1352	500	5	1	.	.
2	1	2	2	245	4	2	17	500	5	1	.	.
2	1	2	2	246	4	4	1168	500	5	1	.	.
2	1	2	2	247	1	1	438	500	5	1	.	.
2	1	2	2	248	2	4	1371	500	5	1	.	.
2	1	2	2	249	3	1	1024	500	5	1	.	.
2	1	2	2	250	1	3	343	500	5	1	.	.
2	1	2	2	251	1	1	241	500	4	.	1	.
2	1	2	2	252	3	2	916	500	5	1	.	.
2	1	2	2	253	3	3	178	500	5	1	.	.
2	1	2	1	254	3	4	182	500	4	.	1	.
2	1	2	1	255	2	3	60	500	5	1	.	.
2	1	2	1	256	4	1	378	500	5	1	.	.
2	1	2	1	257	3	1	1119	500	5	1	.	.
2	1	2	1	258	1	4	30	500	5	1	.	.
2	1	2	1	259	1	2	97	500	5	1	.	.
2	1	2	1	260	2	2	111	500	4	.	1	.
2	1	2	1	261	1	2	NaN	-1	-1	.	.	1
2	1	2	1	262	2	3	167	500	4	.	1	.
2	1	2	1	263	4	1	109	500	4	.	1	.
2	1	2	2	264	1	1	27	500	5	1	.	.
2	1	2	2	265	3	4	576	500	5	1	.	.
2	1	2	2	266	2	1	324	500	4	.	1	.
2	1	2	2	267	1	3	242	500	4	.	1	.
2	1	2	2	268	2	4	79	500	5	1	.	.
2	1	2	2	269	2	1	1555	500	4	.	1	.
2	1	2	2	270	2	3	43	500	5	1	.	.
2	1	2	2	271	3	3	554	500	5	1	.	.
2	1	2	2	272	3	1	114	500	4	.	1	.
2	1	2	2	273	1	4	1367	500	5	1	.	.
2	1	2	2	274	2	2	1519	500	5	1	.	.
2	1	2	2	275	2	4	112	500	5	1	.	.
2	1	2	2	276	1	3	157	500	5	1	.	.
2	1	2	2	277	4	2	162	500	4	.	1	.
2	1	2	2	278	4	4	1233	500	5	1	.	.
2	1	2	2	279	4	3	301	500	5	1	.	.
2	1	2	2	280	2	4	113	500	5	1	.	.
2	1	2	2	281	1	1	363	500	4	.	1	.
2	1	2	2	282	3	2	50	500	5	1	.	.
2	1	2	2	283	2	3	152	500	4	.	1	.
2	1	2	2	284	4	1	67	500	5	1	.	.
2	1	2	2	285	1	4	185	500	5	1	.	.
2	1	2	2	286	3	2	331	500	5	1	.	.
2	1	2	2	287	1	2	87	500	4	.	1	.
2	1	2	2	288	3	4	815	500	5	1	.	.
2	1	2	2	289	1	4	511	500	4	.	1	.
2	1	2	2	290	1	3	425	500	4	.	1	.
2	1	2	2	291	2	1	NaN	-1	-1	.	.	1
2	1	2	2	292	1	2	NaN	-1	-1	.	.	1
2	1	2	2	293	4	3	NaN	-1	-1	.	.	1
2	1	2	2	294	2	2	NaN	-1	-1	.	.	1
2	1	2	2	295	4	4	NaN	-1	-1	.	.	1
2	1	2	2	296	2	2	553	500	4	.	1	.
2	1	2	2	297	4	2	17	500	5	1	.	.
2	1	2	2	298	3	3	166	500	5	1	.	.
2	1	2	2	299	2	3	484	500	4	.	1	.
2	1	2	2	300	1	1	205	500	4	.	1	.
2	1	2	2	301	2	1	2758	500	4	.	1	.
2	1	2	2	302	2	4	17	500	5	1	.	.
2	1	2	2	303	3	1	365	500	4	.	1	.
2	2	1	1	0	4	1	216	500	4	.	1	.
2	2	1	1	1	3	3	25	500	5	1	.	.
2	2	1	1	2	4	4	183	500	4	.	1	.
2	2	1	1	3	3	2	158	500	4	.	1	.
2	2	1	1	4	1	1	35	500	5	1	.	.
2	2	1	1	5	3	4	218	500	5	1	.	.
2	2	1	1	6	2	4	26	500	4	.	1	.
2	2	1	1	7	3	1	97	500	5	1	.	.
2	2	1	1	8	3	2	590	500	4	.	1	.
2	2	1	1	9	4	3	288	500	5	1	.	.
2	2	1	1	10	3	1	17	500	5	1	.	.
2	2	1	1	11	2	1	170	500	5	1	.	.
2	2	1	1	12	3	4	373	500	5	1	.	.
2	2	1	1	13	1	2	211	500	5	1	.	.
2	2	1	2	14	1	4	177	500	4	.	1	.
2	2	1	2	15	3	3	183	500	4	.	1	.
2	2	1	2	16	4	2	119	500	5	1	.	.
2	2	1	2	17	4	1	387	500	4	.	1	.
2	2	1	2	18	1	3	NaN	-1	3	.	.	.
2	2	1	2	19	4	2	74	500	5	1	.	.
2	2	1	2	20	2	4	30	500	4	.	1	.
2	2	1	2	21	3	2	500	500	5	1	.	.
2	2	1	2	22	2	3	205	500	4	.	1	.
2	2	1	2	23	1	2	27	500	5	1	.	.
2	2	1	2	24	4	4	342	500	4	.	1	.
2	2	1	2	25	3	4	191	500	5	1	.	.
2	2	1	2	26	1	1	NaN	-1	5	1	.	.
2	2	1	2	27	1	3	85	500	5	1	.	.
2	2	1	2	28	1	4	NaN	-1	5	1	.	.
2	2	1	2	29	4	1	316	500	4	.	1	.
2	2	1	2	30	1	3	38	500	5	1	.	.
2	2	1	2	31	4	2	290	500	4	.	1	.
2	2	1	2	32	1	2	167	500	5	1	.	.
2	2	1	2	33	3	1	196	500	4	.	1	.
2	2	1	2	34	3	3	423	500	5	1	.	.
2	2	1	2	35	4	4	NaN	-1	5	1	.	.
2	2	1	2	36	1	1	206	500	5	1	.	.
2	2	1	2	37	3	4	NaN	-1	5	1	.	.
2	2	1	2	38	1	4	355	500	4	.	1	.
2	2	1	2	39	2	2	208	500	5	1	.	.
2	2	1	2	40	3	1	208	500	5	1	.	.
2	2	1	2	41	4	3	253	500	4	.	1	.
2	2	1	2	42	3	3	NaN	-1	5	1	.	.
2	2	1	2	43	4	3	168	500	5	1	.	.
2	2	1	2	44	1	3	585	500	5	1	.	.
2	2	1	2	45	4	4	640	500	4	.	1	.
2	2	1	2	46	3	2	752	500	5	1	.	.
2	2	1	2	47	1	4	47	500	4	.	1	.
2	2	1	2	48	3	1	353	500	5	1	.	.
2	2	1	2	49	2	1	328	500	5	1	.	.
2	2	1	2	50	2	3	NaN	-1	5	1	.	.
2	2	1	2	51	2	2	197	500	4	.	1	.
2	2	1	2	52	1	1	55	500	5	1	.	.
2	2	1	2	53	2	4	375	500	4	.	1	.
2	2	1	1	54	1	2	327	500	4	.	1	.
2	2	1	1	55	3	3	320	500	5	1	.	.
2	2	1	1	56	4	2	527	500	5	1	.	.
2	2	1	1	57	1	4	171	500	4	.	1	.
2	2	1	1	58	2	1	365	500	5	1	.	.
2	2	1	1	59	3	4	340	500	5	1	.	.
2	2	1	1	60	4	1	333	500	5	1	.	.
2	2	1	1	61	1	2	302	500	4	.	1	.
2	2	1	1	62	1	3	88	500	5	1	.	.
2	2	1	1	63	4	3	320	500	5	1	.	.
2	2	1	2	64	3	2	434	500	4	.	1	.
2	2	1	2	65	1	1	327	500	5	1	.	.
2	2	1	2	66	4	1	386	500	5	1	.	.
2	2	1	2	67	3	4	32	500	5	1	.	.
2	2	1	2	68	4	2	519	500	5	1	.	.
2	2	1	2	69	4	4	547	500	5	1	.	.
2	2	1	2	70	1	2	25	500	5	1	.	.
2	2	1	2	71	2	3	868	500	5	1	.	.
2	2	1	2	72	3	2	19	500	5	1	.	.
2	2	1	2	73	1	4	186	500	5	1	.	.
2	2	1	2	74	4	4	319	500	5	1	.	.
2	2	1	2	75	4	3	NaN	-1	5	1	.	.
2	2	1	2	76	2	2	69	500	5	1	.	.
2	2	1	2	77	3	3	256	500	4	.	1	.
2	2	1	2	78	1	3	21	500	5	1	.	.
2	2	1	2	79	2	4	445	500	5	1	.	.
2	2	1	2	80	2	2	19	500	5	1	.	.
2	2	1	2	81	1	1	370	500	5	1	.	.
2	2	1	2	82	1	3	219	500	5	1	.	.
2	2	1	2	83	4	2	69	500	4	.	1	.
2	2	1	2	84	3	1	229	500	5	1	.	.
2	2	1	2	85	4	3	NaN	-1	-1	.	.	1
2	2	1	2	86	4	1	172	500	5	1	.	.
2	2	1	2	87	4	4	600	500	5	1	.	.
2	2	1	2	88	3	1	204	500	5	1	.	.
2	2	1	2	89	1	1	53	500	4	.	1	.
2	2	1	2	90	1	4	75	500	5	1	.	.
2	2	1	2	91	2	1	97	500	5	1	.	.
2	2	1	2	92	3	2	313	500	5	1	.	.
2	2	1	2	93	4	3	516	500	4	.	1	.
2	2	1	2	94	3	4	66	500	5	1	.	.
2	2	1	2	95	2	3	188	500	5	1	.	.
2	2	1	2	96	2	1	306	500	4	.	1	.
2	2	1	2	97	4	1	54	500	5	1	.	.
2	2	1	2	98	4	2	523	500	5	1	.	.
2	2	1	2	99	4	1	500	500	5	1	.	.
2	2	1	2	100	4	3	231	500	5	1	.	.
2	2	1	2	101	1	2	223	500	5	1	.	.
2	2	1	2	102	2	4	190	500	5	1	.	.
2	2	1	2	103	3	3	209	500	5	1	.	.
2	2	1	1	104	4	4	3671	500	5	1	.	.
2	2	1	1	105	4	2	176	500	4	.	1	.
2	2	1	1	106	1	3	1007	500	5	1	.	.
2	2	1	1	107	3	3	288	500	5	1	.	.
2	2	1	1	108	2	2	186	500	5	1	.	.
2	2	1	1	109	3	2	218	500	5	1	.	.
2	2	1	1	110	1	1	171	500	5	1	.	.
2	2	1	1	111	2	3	371	500	5	1	.	.
2	2	1	1	112	3	4	304	500	4	.	1	.
2	2	1	1	113	4	3	502	500	5	1	.	.
2	2	1	2	114	3	1	402	500	5	1	.	.
2	2	1	2	115	4	4	323	500	4	.	1	.
2	2	1	2	116	2	2	NaN	-1	5	1	.	.
2	2	1	2	117	1	4	178	500	5	1	.	.
2	2	1	2	118	4	1	39	500	4	.	1	.
2	2	1	2	119	2	1	177	500	4	.	1	.
2	2	1	2	120	2	4	269	500	5	1	.	.
2	2	1	2	121	4	2	531	500	4	.	1	.
2	2	1	2	122	4	3	27	500	5	1	.	.
2	2	1	2	123	2	3	366	500	5	1	.	.
2	2	1	2	124	3	3	27	500	5	1	.	.
2	2	1	2	125	3	4	235	500	5	1	.	.
2	2	1	2	126	4	4	237	500	5	1	.	.
2	2	1	2	127	3	2	1281	500	5	1	.	.
2	2	1	2	128	2	4	178	500	4	.	1	.
2	2	1	2	129	3	1	725	500	4	.	1	.
2	2	1	2	130	4	1	116	500	5	1	.	.
2	2	1	2	131	2	1	346	500	4	.	1	.
2	2	1	2	132	2	2	86	500	5	1	.	.
2	2	1	2	133	1	2	368	500	5	1	.	.
2	2	1	2	134	3	3	1073	500	5	1	.	.
2	2	1	2	135	2	3	914	500	4	.	1	.
2	2	1	2	136	3	2	250	500	4	.	1	.
2	2	1	2	137	3	1	86	500	5	1	.	.
2	2	1	2	138	3	4	91	500	5	1	.	.
2	2	1	2	139	3	1	442	500	5	1	.	.
2	2	1	2	140	4	2	459	500	5	1	.	.
2	2	1	2	141	4	3	713	500	5	1	.	.
2	2	1	2	142	4	2	176	500	4	.	1	.
2	2	1	2	143	2	2	899	500	5	1	.	.
2	2	1	2	144	2	1	848	500	5	1	.	.
2	2	1	2	145	2	4	175	500	4	.	1	.
2	2	1	2	146	4	1	946	500	5	1	.	.
2	2	1	2	147	2	3	318	500	5	1	.	.
2	2	1	2	148	4	4	287	500	5	1	.	.
2	2	1	2	149	1	1	236	500	4	.	1	.
2	2	1	2	150	1	4	560	500	5	1	.	.
2	2	1	2	151	4	1	608	500	5	1	.	.
2	2	1	2	152	3	3	702	500	5	1	.	.
2	2	1	2	153	3	4	510	500	4	.	1	.
2	2	1	1	154	1	3	31	500	5	1	.	.
2	2	1	1	155	1	2	191	500	4	.	1	.
2	2	1	1	156	4	2	639	500	5	1	.	.
2	2	1	1	157	1	1	739	500	5	1	.	.
2	2	1	1	158	2	1	602	500	5	1	.	.
2	2	1	1	159	2	2	NaN	-1	-1	.	.	1
2	2	1	1	160	2	3	319	500	5	1	.	.
2	2	1	1	161	2	4	964	500	5	1	.	.
2	2	1	1	162	4	4	369	500	5	1	.	.
2	2	1	1	163	1	3	320	500	5	1	.	.
2	2	1	2	164	3	2	412	500	5	1	.	.
2	2	1	2	165	1	4	2058	500	4	.	1	.
2	2	1	2	166	4	3	187	500	4	.	1	.
2	2	1	2	167	4	3	111	500	5	1	.	.
2	2	1	2	168	3	4	195	500	5	1	.	.
2	2	1	2	169	1	2	187	500	5	1	.	.
2	2	1	2	170	2	1	381	500	4	.	1	.
2	2	1	2	171	1	4	662	500	4	.	1	.
2	2	1	2	172	2	2	242	500	5	1	.	.
2	2	1	2	173	2	3	375	500	5	1	.	.
2	2	1	2	174	1	2	1175	500	5	1	.	.
[truncated: 2,865 more rows]
